# Supplementary material for: Dataset for characterization of dissolved organic matter extracted from organic wastes and their effects on the transport of titanium dioxide nanoparticles in acidic saturated porous media in the presence of monovalent electrolyte
Source: Data Brief. 2019 Dec 20;28:105021. doi: 10.1016/j.dib.2019.105021 (PMC6940654; doi:10.1016/j.dib.2019.105021)
Supplement: Multimedia component 1 [file mmc1.zip]

Archive with 8 entries (7 files):
- Raw data/Raw data for Fig. 1.xlsx
- Raw data/Raw data for Fig. 2.xlsx
- Raw data/Raw data for Fig. 3.xlsx
- Raw data/Raw data for Fig. 4.xlsx
- Raw data/Raw data for Fig. 5.xlsx
- Raw data/Raw data for Fig. 6.xlsx
- Raw data/Raw data for Fig. 7.xlsx
- Raw data/
