# Supplementary material for: Dataset for characterization of dissolved organic matter extracted from organic wastes and their effects on the transport of titanium dioxide nanoparticles in acidic saturated porous media in the presence of monovalent electrolyte
Source: Data Brief. 2019 Dec 20;28:105021. doi: 10.1016/j.dib.2019.105021 (PMC6940654; doi:10.1016/j.dib.2019.105021)
Supplement: Multimedia component 1 [file mmc1.zip › Raw data/Raw data for Fig. 1.xlsx]

## Sheet: Sheet1
λ (nm)	Abs
	46.9 mg/L SWDOM	43.3 mg/L SLDOM	42.9 mg/L SEDOM	18.8 mg/L HA
190	2.449	2.393	2.674	2.085
191	2.474	2.358	2.644	2.07
192	2.548	2.409	2.707	2.068
193	2.602	2.477	2.858	2.064
194	2.599	2.46	2.882	2.059
195	2.546	2.422	2.874	2.053
196	2.506	2.417	2.873	2.048
197	2.456	2.411	2.924	2.046
198	2.393	2.373	2.969	2.044
199	2.319	2.296	2.926	2.04
200	2.205	2.165	2.864	2.034
201	2.092	2.04	2.83	2.027
202	2.004	1.933	2.864	2.022
203	1.92	1.836	2.926	2.019
204	1.828	1.725	2.935	2.012
205	1.739	1.612	2.958	2.005
206	1.653	1.515	2.978	1.998
207	1.575	1.424	3.011	1.99
208	1.502	1.341	3.003	1.98
209	1.43	1.267	3.016	1.97
210	1.368	1.204	3.048	1.961
211	1.31	1.146	3.022	1.95
212	1.255	1.096	3.053	1.94
213	1.205	1.052		1.929
214	1.157	1.007	3.018	1.919
215	1.119	0.974	3.027	1.907
216	1.075	0.936	2.983	1.897
217	1.037	0.902	2.938	1.883
218	1.003	0.87	2.894	1.875
219	0.972	0.843	2.816	1.864
220	0.941	0.814	2.77	1.85
221	0.913	0.786	2.697	1.843
222	0.885	0.758	2.616	1.833
223	0.859	0.729	2.519	1.823
224	0.834	0.701	2.429	1.813
225	0.811	0.674	2.341	1.803
226	0.787	0.645	2.237	1.794
227	0.764	0.615	2.144	1.784
228	0.74	0.583	2.052	1.775
229	0.718	0.553	1.966	1.766
230	0.702	0.529	1.895	1.759
231	0.682	0.501	1.814	1.751
232	0.661	0.471	1.736	1.741
233	0.641	0.444	1.653	1.732
234	0.62	0.417	1.577	1.723
235	0.604	0.396	1.515	1.715
236	0.587	0.377	1.454	1.707
237	0.573	0.362	1.403	1.7
238	0.559	0.346	1.345	1.691
239	0.545	0.332	1.292	1.683
240	0.532	0.321	1.239	1.675
241	0.519	0.31	1.191	1.667
242	0.508	0.302	1.149	1.659
243	0.5	0.296	1.113	1.653
244	0.491	0.29	1.079	1.647
245	0.482	0.285	1.036	1.639
246	0.472	0.28	0.992	1.631
247	0.464	0.276	0.964	1.623
248	0.458	0.273	0.937	1.618
249	0.452	0.27	0.908	1.612
250	0.446	0.267	0.88	1.604
251	0.44	0.265	0.85	1.596
252	0.434	0.262	0.821	1.588
253	0.429	0.26	0.801	1.582
254	0.425	0.259	0.779	1.575
255	0.421	0.257	0.756	1.566
256	0.417	0.256	0.738	1.559
257	0.414	0.254	0.717	1.55
258	0.412	0.253	0.699	1.543
259	0.408	0.252	0.683	1.535
260	0.406	0.251	0.669	1.528
261	0.405	0.25	0.656	1.521
262	0.403	0.249	0.642	1.513
263	0.4	0.247	0.627	1.503
264	0.398	0.246	0.613	1.495
265	0.396	0.245	0.6	1.484
266	0.394	0.243	0.586	1.478
267	0.393	0.242	0.575	1.469
268	0.392	0.24	0.564	1.46
269	0.391	0.238	0.553	1.453
270	0.39	0.236	0.54	1.443
271	0.387	0.234	0.529	1.435
272	0.384	0.232	0.521	1.427
273	0.382	0.229	0.509	1.419
274	0.379	0.226	0.499	1.409
275	0.378	0.223	0.488	1.4
276	0.377	0.22	0.476	1.39
277	0.375	0.217	0.466	1.381
278	0.372	0.214	0.457	1.373
279	0.369	0.21	0.446	1.363
280	0.364	0.206	0.436	1.353
281	0.36	0.202	0.426	1.343
282	0.355	0.198	0.416	1.335
283	0.352	0.194	0.408	1.325
284	0.347	0.189	0.399	1.315
285	0.343	0.183	0.388	1.305
286	0.338	0.178	0.378	1.295
287	0.334	0.173	0.369	1.285
288	0.329	0.167	0.36	1.275
289	0.323	0.162	0.35	1.265
290	0.319	0.158	0.341	1.255
291	0.314	0.154	0.333	1.245
292	0.31	0.149	0.325	1.236
293	0.305	0.144	0.316	1.226
294	0.3	0.139	0.308	1.216
295	0.296	0.135	0.301	1.207
296	0.292	0.132	0.294	1.197
297	0.288	0.129	0.287	1.187
298	0.284	0.126	0.28	1.178
299	0.282	0.123	0.272	1.168
300	0.278	0.12	0.266	1.158
301	0.275	0.118	0.26	1.149
302	0.272	0.116	0.254	1.139
303	0.269	0.115	0.249	1.13
304	0.265	0.113	0.242	1.12
305	0.263	0.11	0.237	1.111
306	0.26	0.109	0.232	1.101
307	0.257	0.107	0.227	1.092
308	0.255	0.106	0.222	1.082
309	0.253	0.105	0.218	1.073
310	0.25	0.103	0.213	1.064
311	0.248	0.101	0.21	1.054
312	0.245	0.101	0.204	1.044
313	0.243	0.1	0.199	1.035
314	0.24	0.098	0.195	1.024
315	0.238	0.097	0.192	1.015
316	0.236	0.097	0.188	1.007
317	0.234	0.095	0.184	0.997
318	0.231	0.094	0.18	0.987
319	0.228	0.093	0.177	0.977
320	0.226	0.092	0.173	0.968
321	0.224	0.091	0.17	0.959
322	0.221	0.09	0.167	0.949
323	0.218	0.088	0.162	0.938
324	0.215	0.088	0.16	0.929
325	0.213	0.087	0.157	0.921
326	0.21	0.087	0.154	0.911
327	0.207	0.085	0.151	0.902
328	0.205	0.083	0.149	0.893
329	0.202	0.082	0.145	0.883
330	0.199	0.081	0.143	0.874
331	0.196	0.081	0.14	0.865
332	0.193	0.079	0.137	0.856
333	0.19	0.08	0.134	0.847
334	0.187	0.078	0.132	0.838
335	0.185	0.076	0.13	0.829
336	0.182	0.075	0.127	0.82
337	0.179	0.076	0.125	0.812
338	0.176	0.074	0.122	0.803
339	0.173	0.072	0.12	0.794
340	0.17	0.072	0.117	0.786
341	0.167	0.07	0.116	0.778
342	0.165	0.069	0.114	0.769
343	0.162	0.068	0.11	0.761
344	0.159	0.067	0.108	0.753
345	0.157	0.066	0.107	0.745
346	0.154	0.065	0.105	0.737
347	0.152	0.064	0.103	0.73
348	0.149	0.063	0.1	0.722
349	0.147	0.062	0.099	0.714
350	0.144	0.062	0.098	0.706
351	0.142	0.06	0.096	0.699
352	0.139	0.059	0.094	0.691
353	0.137	0.058	0.093	0.684
354	0.135	0.057	0.091	0.677
355	0.133	0.057	0.089	0.67
356	0.131	0.056	0.088	0.663
357	0.129	0.054	0.086	0.656
358	0.127	0.055	0.084	0.649
359	0.125	0.052	0.083	0.643
360	0.123	0.053	0.082	0.636
361	0.121	0.051	0.079	0.628
362	0.119	0.051	0.078	0.622
363	0.118	0.05	0.077	0.616
364	0.116	0.05	0.076	0.61
365	0.115	0.048	0.075	0.603
366	0.112	0.048	0.072	0.597
367	0.111	0.046	0.072	0.59
368	0.109	0.047	0.071	0.584
369	0.108	0.045	0.07	0.578
370	0.106	0.045	0.068	0.571
371	0.104	0.044	0.066	0.565
372	0.103	0.043	0.066	0.559
373	0.101	0.043	0.064	0.553
374	0.1	0.042	0.062	0.547
375	0.099	0.041	0.062	0.542
376	0.097	0.041	0.06	0.536
377	0.096	0.04	0.06	0.53
378	0.095	0.04	0.059	0.525
379	0.093	0.04	0.058	0.521
380	0.092	0.038	0.057	0.514
381	0.091	0.038	0.054	0.508
382	0.09	0.038	0.055	0.503
383	0.089	0.037	0.053	0.498
384	0.087	0.038	0.052	0.493
385	0.086	0.036	0.051	0.488
386	0.085	0.038	0.051	0.483
387	0.084	0.036	0.05	0.478
388	0.083	0.035	0.049	0.473
389	0.082	0.035	0.048	0.468
390	0.081	0.034	0.047	0.463
391	0.08	0.035	0.046	0.458
392	0.079	0.034	0.046	0.453
393	0.078	0.034	0.045	0.448
394	0.077	0.033	0.043	0.443
395	0.076	0.032	0.042	0.439
396	0.075	0.032	0.043	0.434
397	0.075	0.032	0.041	0.43
398	0.074	0.032	0.041	0.425
399	0.073	0.032	0.041	0.421
400	0.073	0.031	0.04	0.417
401	0.072	0.031	0.039	0.413
402	0.072	0.03	0.039	0.409
403	0.071	0.03	0.038	0.405
404	0.07	0.03	0.037	0.401
405	0.069	0.029	0.037	0.398
406	0.068	0.03	0.037	0.394
407	0.067	0.028	0.036	0.39
408	0.066	0.028	0.035	0.387
409	0.066	0.028	0.034	0.383
410	0.064	0.027	0.034	0.38
411	0.064	0.027	0.034	0.376
412	0.063	0.027	0.033	0.373
413	0.062	0.026	0.033	0.369
414	0.061	0.025	0.032	0.366
415	0.06	0.026	0.031	0.363
416	0.06	0.024	0.031	0.359
417	0.059	0.024	0.031	0.356
418	0.058	0.024	0.03	0.353
419	0.058	0.024	0.029	0.35
420	0.057	0.023	0.029	0.346
421	0.056	0.024	0.029	0.343
422	0.056	0.022	0.028	0.341
423	0.054	0.023	0.028	0.338
424	0.054	0.021	0.027	0.335
425	0.053	0.021	0.027	0.332
426	0.052	0.021	0.027	0.329
427	0.052	0.02	0.027	0.326
428	0.051	0.021	0.026	0.324
429	0.051	0.02	0.026	0.321
430	0.049	0.021	0.026	0.318
431	0.049	0.021	0.025	0.315
432	0.048	0.019	0.025	0.313
433	0.047	0.019	0.024	0.31
434	0.047	0.018	0.024	0.307
435	0.046	0.018	0.024	0.305
436	0.045	0.019	0.024	0.302
437	0.045	0.017	0.023	0.3
438	0.044	0.017	0.023	0.298
439	0.044	0.017	0.023	0.295
440	0.043	0.017	0.022	0.293
441	0.043	0.018	0.021	0.291
442	0.042	0.018	0.022	0.288
443	0.041	0.017	0.022	0.286
444	0.041	0.016	0.022	0.284
445	0.041	0.016	0.021	0.282
446	0.04	0.016	0.021	0.28
447	0.039	0.015	0.02	0.277
448	0.038	0.015	0.02	0.275
449	0.039	0.015	0.02	0.273
450	0.038	0.016	0.018	0.271
451	0.037	0.014	0.02	0.269
452	0.037	0.015	0.018	0.267
453	0.036	0.016	0.018	0.265
454	0.036	0.015	0.019	0.263
455	0.036	0.014	0.019	0.261
456	0.035	0.013	0.019	0.259
457	0.035	0.013	0.018	0.257
458	0.035	0.014	0.018	0.254
459	0.034	0.013	0.018	0.253
460	0.034	0.014	0.018	0.251
461	0.033	0.012	0.017	0.249
462	0.033	0.013	0.017	0.247
463	0.032	0.012	0.017	0.245
464	0.032	0.012	0.016	0.243
465	0.032	0.012	0.017	0.241
466	0.031	0.014	0.017	0.239
467	0.031	0.012	0.016	0.237
468	0.03	0.012	0.016	0.235
469	0.03	0.011	0.016	0.234
470	0.03	0.011	0.016	0.232
471	0.029	0.011	0.016	0.23
472	0.029	0.012	0.016	0.228
473	0.028	0.011	0.014	0.226
474	0.028	0.011	0.015	0.224
475	0.028	0.011	0.015	0.222
476	0.027	0.011	0.015	0.221
477	0.027	0.011	0.013	0.219
478	0.027	0.011	0.015	0.217
479	0.027	0.01	0.014	0.215
480	0.026	0.011	0.014	0.213
481	0.026	0.012	0.014	0.211
482	0.026	0.01	0.013	0.21
483	0.026	0.011	0.013	0.208
484	0.025	0.009	0.013	0.206
485	0.025	0.01	0.013	0.205
486	0.024	0.009	0.013	0.203
487	0.024	0.009	0.013	0.201
488	0.024	0.009	0.012	0.199
489	0.024	0.01	0.012	0.198
490	0.024	0.009	0.013	0.196
491	0.024	0.011	0.012	0.195
492	0.023	0.009	0.013	0.193
493	0.023	0.01	0.012	0.192
494	0.023	0.009	0.011	0.19
495	0.023	0.009	0.012	0.188
496	0.023	0.008	0.01	0.186
497	0.022	0.008	0.013	0.185
498	0.022	0.008	0.011	0.183
499	0.022	0.008	0.012	0.181
500	0.021	0.008	0.012	0.18
501	0.021	0.008	0.011	0.178
502	0.021	0.009	0.011	0.177
503	0.021	0.009	0.012	0.175
504	0.021	0.009	0.012	0.173
505	0.021	0.007	0.011	0.172
506	0.02	0.008	0.01	0.171
507	0.02	0.007	0.011	0.169
508	0.02	0.008	0.011	0.168
509	0.019	0.008	0.011	0.166
510	0.019	0.007	0.009	0.165
511	0.019	0.007	0.009	0.163
512	0.019	0.008	0.009	0.162
513	0.018	0.007	0.009	0.161
514	0.018	0.008	0.011	0.159
515	0.018	0.007	0.009	0.158
516	0.018	0.006	0.01	0.156
517	0.018	0.006	0.01	0.155
518	0.018	0.007	0.01	0.153
519	0.017	0.008	0.01	0.151
520	0.017	0.007	0.009	0.15
521	0.017	0.006	0.01	0.149
522	0.017	0.006	0.008	0.147
523	0.017	0.005	0.008	0.146
524	0.017	0.007	0.008	0.145
525	0.017	0.006	0.009	0.143
526	0.016	0.006	0.009	0.142
527	0.016	0.006	0.008	0.141
528	0.016	0.008	0.009	0.139
529	0.016	0.006	0.008	0.138
530	0.016	0.006	0.008	0.137
531	0.016	0.007	0.009	0.136
532	0.016	0.006	0.01	0.134
533	0.015	0.007	0.009	0.133
534	0.015	0.006	0.009	0.132
535	0.015	0.005	0.009	0.131
536	0.015	0.006	0.009	0.13
537	0.014	0.006	0.008	0.129
538	0.015	0.006	0.007	0.128
539	0.015	0.006	0.008	0.127
540	0.015	0.005	0.009	0.125
541	0.014	0.007	0.008	0.124
542	0.014	0.005	0.008	0.123
543	0.014	0.005	0.008	0.122
544	0.014	0.005	0.009	0.121
545	0.014	0.005	0.007	0.119
546	0.013	0.004	0.009	0.119
547	0.013	0.005	0.009	0.117
548	0.013	0.005	0.008	0.116
549	0.013	0.005	0.008	0.115
550	0.012	0.005	0.007	0.114
551	0.012	0.005	0.006	0.113
552	0.013	0.004	0.007	0.112
553	0.012	0.004	0.008	0.11
554	0.012	0.005	0.007	0.11
555	0.012	0.005	0.006	0.108
556	0.012	0.004	0.006	0.107
557	0.012	0.003	0.006	0.106
558	0.012	0.004	0.007	0.105
559	0.012	0.004	0.005	0.104
560	0.012	0.004	0.006	0.103
561	0.011	0.004	0.006	0.102
562	0.011	0.003	0.005	0.102
563	0.012	0.004	0.007	0.1
564	0.011	0.005	0.005	0.099
565	0.011	0.003	0.006	0.098
566	0.011	0.004	0.005	0.098
567	0.012	0.004	0.009	0.097
568	0.011	0.003	0.005	0.096
569	0.011	0.004	0.005	0.095
570	0.011	0.004	0.005	0.094
571	0.01	0.005	0.006	0.093
572	0.01	0.005	0.006	0.092
573	0.01	0.004	0.007	0.092
574	0.011	0.004	0.005	0.091
575	0.01	0.003	0.005	0.089
576	0.01	0.003	0.006	0.089
577	0.01	0.003	0.005	0.088
578	0.01	0.004	0.005	0.087
579	0.009	0.004	0.005	0.086
580	0.009	0.002	0.004	0.085
581	0.009	0.004	0.006	0.084
582	0.01	0.002	0.004	0.083
583	0.009	0.003	0.005	0.082
584	0.01	0.003	0.004	0.082
585	0.009	0.003	0.005	0.082
586	0.009	0.003	0.005	0.08
587	0.009	0.003	0.004	0.079
588	0.009	0.003	0.005	0.079
589	0.008	0.004	0.005	0.077
590	0.008	0.003	0.005	0.077
591	0.009	0.002	0.004	0.077
592	0.008	0.001	0.005	0.076
593	0.008	0.002	0.004	0.075
594	0.008	0.002	0.005	0.075
595	0.009	0.001	0.004	0.073
596	0.009	0.002	0.006	0.073
597	0.009	0.004	0.004	0.072
598	0.008	0.003	0.005	0.072
599	0.009	0.003	0.005	0.071
600	0.008	0.002	0.004	0.069
601	0.008	0.002	0.004	0.069
602	0.008	0.001	0.004	0.069
603	0.008	0.003	0.003	0.068
604	0.008	0.003	0.005	0.067
605	0.008	0.003	0.006	0.067
606	0.008	0.002	0.004	0.066
607	0.008	0.002	0.004	0.066
608	0.008	0.003	0.007	0.065
609	0.008	0.003	0.004	0.064
610	0.007	0.002	0.003	0.063
611	0.007	0.002	0.004	0.063
612	0.007	0.002	0.004	0.062
613	0.008	0.002	0.005	0.062
614	0.007	0.001	0.005	0.061
615	0.007	0.002	0.003	0.06
616	0.007	0.002	0.004	0.06
617	0.007	0.002	0.003	0.058
618	0.007	0.002	0.004	0.058
619	0.007	0.003	0.002	0.058
620	0.007	0.002	0.004	0.057
621	0.007	0.002	0.005	0.056
622	0.006	0.001	0.004	0.056
623	0.006	0.001	0.004	0.055
624	0.006	0.001	0.004	0.055
625	0.006	0.001	0.004	0.054
626	0.006	0.001	0.005	0.054
627	0.007	0.003	0.005	0.053
628	0.006	0.003	0.004	0.053
629	0.006	0	0.005	0.053
630	0.006	0.003	0.004	0.052
631	0.006	0.001	0.004	0.051
632	0.006	0.002	0.004	0.051
633	0.006	0.001	0.004	0.051
634	0.007	0.001	0.003	0.049
635	0.005	0	0.004	0.048
636	0.006	-0.001	0.005	0.048
637	0.006	0.002	0.004	0.048
638	0.005	0.001	0.005	0.047
639	0.005	0.001	0.003	0.047
640	0.006	0.001	0.004	0.047
641	0.007	0.001	0.003	0.047
642	0.005	0	0.004	0.045
643	0.005	0	0.004	0.046
644	0.006	0	0.004	0.044
645	0.005	-0.001	0.001	0.044
646	0.005	0	0.002	0.044
647	0.005	0.001	0.003	0.043
648	0.005	0	0.003	0.043
649	0.005	-0.001	0.004	0.044
650	0.006	-0.001	0.003	0.042
651	0.005	0	0.003	0.043
652	0.005	-0.001	0.003	0.041
653	0.004	0.001	0.003	0.042
654	0.004	0	0.003	0.042
655	0.006	0	0.004	0.041
656	0.005	-0.001	0.003	0.039
657	0.006	0	0.003	0.038
658	0.004	0.001	0.003	0.038
659	0.005	-0.001	0.003	0.039
660	0.006	0	0.002	0.038
661	0.005	0.001	0.003	0.038
662	0.005	0	0.003	0.037
663	0.006	0	0.001	0.036
664	0.004	0	0.001	0.037
665	0.007	-0.002	0.004	0.037
666	0.004	0.001	0.004	0.035
667	0.005	-0.001	0.002	0.036
668	0.005	0.002	0.003	0.035
669	0.004	0	0.003	0.035
670	0.005	0	0.003	0.034
671	0.005	0.001	0.003	0.034
672	0.005	0.001	0.003	0.034
673	0.005	0	0.006	0.034
674	0.004	0.001	0.002	0.032
675	0.005	0.002	0.003	0.032
676	0.005	0.001	0.003	0.032
677	0.005	0.001	0.004	0.033
678	0.005	0	0.003	0.032
679	0.004	0.001	0.003	0.031
680	0.004	0.001	0.003	0.032
681	0.004	0	0.002	0.031
682	0.005	-0.001	0.003	0.031
683	0.005	0.002	0.002	0.031
684	0.005	0.001	0.003	0.031
685	0.004	0.001	0.003	0.031
686	0.004	-0.001	0.004	0.03
687	0.004	0.001	0.007	0.03
688	0.004	0.002	0.004	0.03
689	0.004	0	0.004	0.029
690	0.003	0	0.004	0.029
691	0.003	-0.001	0.004	0.029
692	0.004	0	0.003	0.028
693	0.004	-0.001	0.003	0.028
694	0.003	-0.001	0.003	0.028
695	0.003	-0.001	0.003	0.028
696	0.004	-0.003	0.003	0.027
697	0.003	-0.002	0.005	0.027
698	0.003	-0.001	0.004	0.027
699	0.003	0.001	0.004	0.026
700	0.004	0	0.003	0.027
701	0.003	0	0.003	0.026
702	0.004	-0.002	0.003	0.026
703	0.003	0.001	0.003	0.026
704	0.004	-0.002	0.003	0.026
705	0.003	-0.002	0.004	0.025
706	0.004	-0.001	0.002	0.024
707	0.003	-0.003	0.002	0.027
708	0.003	-0.002	0.003	0.024
709	0.004	-0.001	0.003	0.024
710	0.002	0	0.003	0.024
711	0.003	0	0.003	0.025
712	0.003	0	0.002	0.024
713	0.003	-0.003	0.002	0.024
714	0.002	-0.002	0.004	0.024
715	0.002	-0.002	0.002	0.024
716	0.003	0	0.003	0.023
717	0.003	-0.001	0.002	0.023
718	0.002	-0.002	0.003	0.023
719	0.003	-0.002	0.003	0.022
720	0.005	-0.001	0.003	0.023
721	0.004	-0.003	0	0.022
722	0.003	-0.002	0.002	0.021
723	0.002	-0.003	-0.001	0.023
724	0.002	-0.003	0.003	0.022
725	0.002	-0.002	0.003	0.021
726	0.001	-0.002	0.001	0.021
727	0.002	-0.002	0.002	0.022
728	0.002	-0.003	0.004	0.021
729	0.002	-0.003	0	0.022
730	0.002	-0.001	0	0.021
731	0.003	-0.003	0	0.022
732	0.001	0.001	0.004	0.021
733	0.002	-0.003	0.002	0.02
734	0.004	-0.002	0.002	0.019
735	0.002	-0.003	0	0.019
736	0.005	-0.003	0.001	0.019
737	0.003	-0.004	0.002	0.019
738	0.004	-0.001	0.001	0.02
739	0.003	-0.004	0.001	0.018
740	0.003	-0.002	0.003	0.018
741	0.003	-0.003	0.001	0.02
742	0.001	-0.002	0.002	0.017
743	0.001	-0.003	0	0.018
744	0.001	-0.002	0.001	0.016
745	0.004	-0.002	0.002	0.018
746	0.005	-0.004	0	0.019
747	0.003	-0.004	0.001	0.018
748	0.003	-0.005	0	0.017
749	0.002	-0.004	0.004	0.016
750	0.001	-0.002	0.003	0.016
751	0.003	-0.003	0.001	0.016
752	0.002	-0.003	0.002	0.017
753	0.002	-0.002	0.002	0.017
754	0.002	-0.002	0.004	0.016
755	0.001	-0.001	0.002	0.016
756	0.002	-0.002	0.002	0.017
757	0.001	-0.003	0.003	0.016
758	0.003	-0.003	0.003	0.016
759	0.004	-0.001	0.001	0.015
760	0.002	-0.001	0.001	0.016
761	0.003	-0.002	0.001	0.015
762	0.002	-0.003	0	0.015
763	0.002	-0.002	0.001	0.014
764	0.001	-0.002	0.002	0.015
765	0.002	-0.001	0.002	0.014
766	0.002	-0.002	0.003	0.013
767	0.002	-0.003	0.002	0.013
768	0.004	-0.001	0.001	0.014
769	0.004	-0.002	0.001	0.014
770	0.003	-0.002	0.001	0.013
771	0.003	-0.002	0	0.015
772	0.001	-0.003	0	0.014
773	0.002	-0.003	0	0.014
774	0.001	-0.004	0.001	0.014
775	0.003	-0.004	0.001	0.014
776	0.003	-0.003	0.002	0.012
777	0.002	-0.003	0.002	0.013
778	0.003	-0.004	0	0.013
779	0.003	-0.004	0	0.012
780	0.001	-0.003	-0.001	0.013
781	0.001	-0.001	0	0.013
782	0.002	-0.002	0.001	0.013
783	0.003	-0.002	-0.001	0.013
784	0.001	-0.004	0.002	0.011
785	0.002	-0.003	0.002	0.013
786	0.002	-0.003	0	0.013
787	0.002	-0.004	-0.001	0.013
788	0.003	-0.003	0	0.011
789	0.002	-0.004	0.001	0.012
790	0.003	-0.003	0.001	0.012
791	0.001	-0.004	0.001	0.012
792	0.002	-0.002	0	0.012
793	0.002	-0.001	0	0.012
794	0.002	-0.003	0.002	0.012
795	0.002	-0.004	0.002	0.011
796	0.001	-0.002	0.001	0.011
797	0.002	-0.002	0	0.012
798	0.002	-0.003	-0.001	0.011
799	0.002	0	0.002	0.01
800	0.001	-0.001	0.002	0.01
