# Supplementary material for: Dataset for characterization of dissolved organic matter extracted from organic wastes and their effects on the transport of titanium dioxide nanoparticles in acidic saturated porous media in the presence of monovalent electrolyte
Source: Data Brief. 2019 Dec 20;28:105021. doi: 10.1016/j.dib.2019.105021 (PMC6940654; doi:10.1016/j.dib.2019.105021)
Supplement: Multimedia component 1 [file mmc1.zip › Raw data/Raw data for Fig. 2.xlsx]

## Sheet: Sheet1
Wavenumber (cm-1)	Transmittance
	SEDOM	SLDOM	SWDOM	HA
400.157	76.302	68.1602	88.6713	79.715
400.639	76.2829	68.2367	88.2293	79.2835
401.121	76.2467	68.3439	87.9292	78.9161
401.603	76.2079	68.4669	87.7945	78.6535
402.085	76.1817	68.5853	87.8201	78.5148
402.567	76.1808	68.6832	87.9733	78.4955
403.05	76.2149	68.7573	88.2032	78.5735
403.532	76.2878	68.8174	88.4541	78.72
404.014	76.3955	68.8786	88.6792	78.9125
404.496	76.5268	68.9506	88.8448	79.1381
404.978	76.662	69.0304	88.9317	79.3893
405.46	76.7778	69.1006	88.935	79.6552
405.942	76.8518	69.1366	88.864	79.9151
406.424	76.8703	69.1184	88.7396	80.1386
406.906	76.8336	69.0419	88.5864	80.297
407.389	76.7556	68.9202	88.4246	80.3722
407.871	76.6579	68.7777	88.2676	80.3606
408.353	76.5626	68.6388	88.1244	80.2703
408.835	76.4917	68.5253	88.0245	80.1345
409.317	76.4569	68.4409	87.97	79.9657
409.799	76.4473	68.3997	87.9458	79.7486
410.281	76.4729	68.3724	87.9333	79.5198
410.763	76.4984	68.362	88.0647	79.3268
411.245	76.5224	68.3742	88.2265	79.1532
411.728	76.5572	68.4443	88.3768	79.0501
412.21	76.5912	68.554	88.4814	79.0337
412.692	76.6115	68.6923	88.508	79.0999
413.174	76.6146	68.809	88.4671	79.2626
413.656	76.5812	68.9219	88.3725	79.453
414.138	76.5182	69.0021	88.1443	79.6105
414.62	76.4266	69.0121	87.9719	79.7457
415.103	76.3572	69.0039	87.7922	79.8394
415.585	76.3048	68.993	87.6343	79.8704
416.067	76.2757	68.9949	87.5047	79.8495
416.549	76.2683	69.0035	87.4223	79.8056
417.031	76.2702	69.0001	87.4226	79.7746
417.513	76.2741	68.9678	87.5214	79.7857
417.995	76.2497	68.9034	87.7193	79.8268
418.477	76.2278	68.8259	87.9062	79.8789
418.959	76.1966	68.72	88.1861	79.9642
419.442	76.1396	68.6388	88.5072	80.0399
419.924	76.0777	68.6091	88.7329	80.0536
420.406	76.0193	68.6208	88.8348	80.0225
420.888	75.9741	68.6582	88.8264	79.9748
421.37	75.9447	68.705	88.7324	79.9297
421.852	75.9307	68.7895	88.4526	79.8311
422.334	75.9317	68.8731	88.1633	79.7078
422.816	75.954	68.9473	87.9228	79.6238
423.298	75.9962	69.0207	87.763	79.5565
423.781	76.0819	69.0553	87.7305	79.5637
424.263	76.165	69.0819	87.8096	79.5771
424.745	76.2391	69.0738	87.9916	79.6115
425.227	76.2965	69.0129	88.2392	79.6651
425.709	76.3327	68.8987	88.4899	79.7146
426.191	76.3417	68.7538	88.678	79.7215
426.673	76.3179	68.6074	88.8328	79.6944
427.155	76.2798	68.4862	88.938	79.6341
427.637	76.2398	68.4138	88.9955	79.5474
428.12	76.2128	68.3943	89.0111	79.4558
428.602	76.2176	68.4097	88.9928	79.397
429.084	76.2484	68.4558	88.9417	79.3744
429.566	76.306	68.5104	88.8708	79.4059
430.048	76.3721	68.5854	88.781	79.4456
430.53	76.441	68.6582	88.7343	79.5287
431.012	76.5074	68.7415	88.7037	79.647
431.494	76.5584	68.8325	88.7157	79.7806
431.977	76.5872	68.9229	88.7675	79.9172
432.459	76.5884	69.001	88.8478	80.0401
432.941	76.5543	69.0615	88.9463	80.1254
433.423	76.5033	69.091	89.0071	80.1581
433.905	76.4323	69.097	89.0527	80.1292
434.387	76.373	69.0658	89.0658	80.0617
434.869	76.3327	69.0137	89.056	79.958
435.351	76.3191	68.9476	89.0378	79.8375
435.834	76.3405	68.8646	89.0135	79.728
436.316	76.399	68.763	88.9843	79.6564
436.798	76.4687	68.6555	88.9595	79.6198
437.28	76.5291	68.5415	88.8633	79.5643
437.762	76.5707	68.4442	88.81	79.5411
438.244	76.5915	68.3756	88.7879	79.5421
438.726	76.5877	68.3605	88.7619	79.5565
439.208	76.5567	68.4062	88.7449	79.5706
439.69	76.5041	68.5042	88.7413	79.5921
440.173	76.4474	68.6259	88.7536	79.6423
440.655	76.3901	68.7559	88.7682	79.6966
441.137	76.3473	68.8594	88.7832	79.7517
441.619	76.3307	68.9312	88.7861	79.8085
442.101	76.3201	68.995	88.8406	79.8831
442.583	76.3406	69.0222	88.8991	79.9363
443.065	76.3911	69.0221	88.9665	79.9621
443.547	76.459	68.9858	89.0583	79.9707
444.029	76.5143	68.8981	89.1726	79.9451
444.512	76.5017	68.9069	89.1942	79.9445
444.994	76.4729	68.8373	89.195	79.9454
445.476	76.4503	68.6961	89.1615	79.8397
445.958	76.414	68.5379	89.0796	79.7612
446.44	76.3535	68.4285	88.9716	79.6851
446.922	76.2853	68.3685	88.8679	79.6348
447.404	76.2249	68.3556	88.796	79.6233
447.886	76.1878	68.3739	88.7795	79.6591
448.368	76.1774	68.4194	88.7883	79.7229
448.851	76.191	68.4771	88.8728	79.7841
449.333	76.2061	68.5428	89.0763	79.8612
449.815	76.2623	68.5967	89.2503	79.9465
450.297	76.3128	68.665	89.4119	79.9943
450.779	76.371	68.7279	89.5013	80.0126
451.261	76.3876	68.7935	89.5878	80.0033
451.743	76.376	68.8339	89.6127	79.9655
452.226	76.3298	68.8377	89.5801	79.8937
452.708	76.2562	68.7966	89.5032	79.7907
453.19	76.1842	68.697	89.4099	79.6913
453.672	76.1076	68.5819	89.302	79.5579
454.154	76.0504	68.4622	89.1889	79.4141
454.636	76.0138	68.3625	89.0865	79.2648
455.118	75.9976	68.2932	89.0006	79.1203
455.6	76.0132	68.2387	88.9163	79.0083
456.082	76.0481	68.1998	88.8483	78.9338
456.565	76.092	68.1731	88.8157	78.9041
457.047	76.1154	68.1456	88.8679	78.9124
457.529	76.1454	68.1445	88.988	78.9801
458.011	76.1634	68.1734	89.1716	79.0672
458.493	76.183	68.2374	89.3057	79.1226
458.975	76.1857	68.3058	89.5003	79.2003
459.457	76.1504	68.3853	89.7349	79.2683
459.939	76.1358	68.4679	89.7672	79.2373
460.421	76.1075	68.507	89.8328	79.2207
460.904	76.0872	68.5135	89.8431	79.1677
461.386	76.0852	68.4856	89.8095	79.0832
461.868	76.1023	68.4388	89.7446	78.9587
462.35	76.1502	68.3663	89.6504	78.8199
462.832	76.2054	68.2776	89.581	78.6912
463.314	76.2489	68.187	89.535	78.5692
463.796	76.2837	68.0783	89.4935	78.4829
464.278	76.3042	67.9485	89.4747	78.4533
464.76	76.2959	67.819	89.4703	78.458
465.243	76.2748	67.6902	89.4847	78.5119
465.725	76.2171	67.6159	89.5008	78.5459
466.207	76.1618	67.5859	89.5169	78.5964
466.689	76.1108	67.6092	89.5404	78.6498
467.171	76.0759	67.6524	89.56	78.7081
467.653	76.0701	67.7184	89.5565	78.765
468.135	76.0928	67.7948	89.5231	78.8093
468.617	76.1391	67.8723	89.46	78.8303
469.099	76.1771	67.9334	89.3988	78.8045
469.582	76.2396	68.0027	89.3002	78.7597
470.064	76.2928	68.0634	89.2053	78.6877
470.546	76.3232	68.1106	89.1263	78.5941
471.028	76.3132	68.0941	89.1153	78.5354
471.51	76.286	68.0379	89.1076	78.4968
471.992	76.2431	67.968	89.166	78.4711
472.474	76.198	67.9147	89.2741	78.4384
472.957	76.1674	67.7919	89.3939	78.5119
473.439	76.1339	67.672	89.5486	78.6164
473.921	76.1264	67.5683	89.6994	78.7565
474.403	76.1429	67.4979	89.8117	78.9072
474.885	76.1736	67.4174	89.8995	79.1116
475.367	76.2309	67.3482	89.9105	79.3426
475.849	76.3035	67.3818	89.9094	79.4826
476.331	76.3631	67.3897	89.8569	79.6478
476.813	76.4052	67.4112	89.8293	79.7866
477.296	76.4372	67.4636	89.7869	79.8606
477.778	76.4356	67.513	89.8099	79.9193
478.26	76.4171	67.5822	89.8225	79.9297
478.742	76.3812	67.6963	89.8699	79.8795
479.224	76.3615	67.7755	89.9161	79.8609
479.706	76.3351	67.8291	89.9832	79.832
480.188	76.3168	67.8521	90.0821	79.808
480.67	76.3178	67.8435	90.1582	79.8177
481.152	76.3419	67.8062	90.2301	79.8533
481.635	76.394	67.749	90.2515	79.9013
482.117	76.4537	67.6701	90.2822	79.9929
482.599	76.4979	67.5901	90.3021	80.1014
483.081	76.5284	67.4945	90.2943	80.2447
483.563	76.549	67.3789	90.2608	80.4315
484.045	76.5624	67.3163	90.1707	80.5631
484.527	76.5447	67.2481	90.0536	80.7048
485.009	76.5135	67.1984	89.9727	80.8302
485.491	76.5002	67.1812	89.8829	80.9081
485.974	76.4991	67.1636	89.8309	80.9764
486.456	76.4957	67.184	89.7993	80.9869
486.938	76.5105	67.2476	89.8032	80.927
487.42	76.5433	67.285	89.8089	80.8623
487.902	76.5785	67.3323	89.8341	80.7674
488.384	76.6147	67.3698	89.8827	80.6749
488.866	76.6499	67.4021	89.9393	80.5855
489.348	76.6961	67.4239	89.9512	80.5014
489.831	76.7246	67.4425	89.979	80.4374
490.313	76.7506	67.4308	89.9941	80.4211
490.795	76.765	67.391	89.9916	80.4427
491.277	76.7644	67.3177	89.9753	80.5017
491.759	76.7609	67.2725	89.9347	80.5282
492.241	76.7506	67.1823	89.8446	80.5964
492.723	76.7363	67.0657	89.7984	80.6919
493.205	76.7485	66.9879	89.6986	80.7436
493.688	76.7597	66.8871	89.69	80.8373
494.17	76.7773	66.839	89.672	80.8818
494.652	76.8155	66.8184	89.6747	80.8923
495.134	76.8544	66.8075	89.6903	80.8787
495.616	76.8913	66.8127	89.7307	80.8417
496.098	76.9014	66.852	89.7974	80.7555
496.58	76.8905	66.9115	89.8728	80.6382
497.062	76.8807	66.9846	89.8735	80.4813
497.544	76.8307	67.07	89.9368	80.3352
498.027	76.7753	67.1429	89.984	80.2144
498.509	76.7224	67.2093	89.9439	80.1031
498.991	76.6769	67.2001	89.9827	80.0983
499.473	76.634	67.1581	89.9857	80.122
499.955	76.6223	67.1425	89.9384	80.1175
500.437	76.6245	67.0811	89.8626	80.1633
500.919	76.6541	66.9931	89.8114	80.2426
501.401	76.6969	66.9173	89.7844	80.3074
501.884	76.7637	66.8383	89.7658	80.3656
502.366	76.8535	66.7387	89.7685	80.4339
502.848	76.9352	66.6278	89.7806	80.4891
503.33	76.9939	66.5352	89.8063	80.5004
503.812	77.0206	66.4535	89.8413	80.4839
504.294	77.0176	66.419	89.8606	80.4084
504.776	76.9839	66.4241	89.8741	80.2985
505.258	76.9394	66.4559	89.856	80.1723
505.74	76.8719	66.5175	89.8595	80.0379
506.223	76.8019	66.5806	89.9053	79.9438
506.705	76.7604	66.6459	89.8891	79.8522
507.187	76.7444	66.6831	89.8905	79.8114
507.669	76.7497	66.7227	89.888	79.7848
508.151	76.7779	66.7439	89.8897	79.7924
508.633	76.8291	66.7396	89.8748	79.8311
509.115	76.8923	66.6889	89.834	79.9215
509.597	76.9439	66.6409	89.7781	80.0108
510.079	76.9697	66.5676	89.7564	80.0873
510.562	76.9684	66.4637	89.7423	80.1849
511.044	76.9638	66.356	89.6169	80.2126
511.526	76.9304	66.2286	89.5962	80.2592
512.008	76.8938	66.1111	89.5821	80.2593
512.49	76.8717	65.9978	89.5794	80.2068
512.972	76.8678	65.9035	89.5886	80.113
513.454	76.8651	65.8693	89.6117	80.0098
513.936	76.8793	65.8609	89.6375	79.8897
514.418	76.9061	65.8745	89.6583	79.7615
514.901	76.9395	65.9067	89.6665	79.6317
515.383	76.972	65.9536	89.6596	79.507
515.865	76.9964	66.0099	89.6379	79.3961
516.347	77.0139	66.0487	89.5812	79.3339
516.829	77.0198	66.0923	89.5132	79.3152
517.311	76.9919	66.12	89.4682	79.319
517.793	76.9502	66.1238	89.3899	79.3844
518.275	76.9215	66.0693	89.3627	79.3743
518.758	76.8554	66.0229	89.3347	79.4813
519.24	76.8094	65.924	89.3303	79.6103
519.722	76.7833	65.805	89.3554	79.715
520.204	76.7821	65.6763	89.4055	79.78
520.686	76.8049	65.5465	89.4703	79.7981
521.168	76.8451	65.4219	89.5368	79.7693
521.65	76.8911	65.3079	89.5919	79.6988
522.132	76.9301	65.2093	89.6244	79.5946
522.615	76.9493	65.1299	89.6393	79.4625
523.097	76.9505	65.058	89.6026	79.3378
523.579	76.9218	65.0382	89.533	79.1933
524.061	76.8658	65.0404	89.4729	79.0446
524.543	76.8045	65.0533	89.4078	78.9325
525.025	76.7291	65.0892	89.3346	78.8347
525.507	76.6571	65.1244	89.2847	78.7742
525.989	76.6028	65.1578	89.2228	78.7659
526.471	76.5709	65.1766	89.1803	78.8002
526.954	76.5718	65.1638	89.1795	78.8784
527.436	76.5915	65.134	89.236	78.9571
527.918	76.6305	65.0988	89.2933	79.0351
528.4	76.6817	65.029	89.3559	79.1146
528.882	76.7293	64.9425	89.4198	79.1707
529.364	76.7622	64.8418	89.4746	79.1956
529.846	76.7725	64.7314	89.5121	79.1846
530.328	76.7569	64.6188	89.5276	79.1359
530.811	76.7182	64.5135	89.5212	79.0518
531.293	76.6639	64.425	89.496	78.9398
531.775	76.605	64.361	89.4567	78.8112
532.257	76.5528	64.3253	89.4078	78.6801
532.739	76.5166	64.3184	89.3529	78.561
533.221	76.5012	64.3374	89.2952	78.4661
533.703	76.5072	64.3787	89.2374	78.404
534.185	76.5299	64.4375	89.1851	78.3786
534.667	76.5617	64.5094	89.145	78.3892
535.149	76.5935	64.5893	89.123	78.4331
535.632	76.6163	64.6707	89.1227	78.5053
536.114	76.6229	64.7456	89.1445	78.5992
536.596	76.6091	64.8053	89.1846	78.7061
537.078	76.5749	64.8425	89.2349	78.8147
537.56	76.5245	64.8533	89.2851	78.912
538.042	76.4657	64.838	89.3261	78.9852
538.524	76.4086	64.8014	89.3513	79.0245
539.006	76.3708	64.7287	89.3373	79.0498
539.489	76.3478	64.6774	89.3024	79.0189
539.971	76.3463	64.6212	89.2665	78.9551
540.453	76.3671	64.5704	89.215	78.8746
540.935	76.404	64.5292	89.1534	78.7917
541.417	76.4403	64.5078	89.1184	78.7019
541.899	76.4718	64.5221	89.0674	78.6307
542.381	76.4914	64.5443	89.0215	78.6017
542.863	76.4884	64.593	88.9926	78.6053
543.346	76.461	64.6659	88.9824	78.6448
543.828	76.4229	64.745	88.9949	78.7408
544.31	76.3616	64.8419	89.0153	78.8536
544.792	76.2959	64.9356	89.0427	78.9916
545.274	76.2319	65.0214	89.0684	79.1327
545.756	76.1936	65.0764	89.0951	79.2875
546.238	76.1774	65.0971	89.1032	79.4285
546.72	76.1801	65.1128	89.1081	79.5203
547.202	76.2013	65.1119	89.1017	79.5688
547.685	76.2327	65.0978	89.0844	79.5729
548.167	76.2646	65.0702	89.0552	79.5398
548.649	76.2897	65.0208	89.0071	79.4898
549.131	76.2946	64.9607	88.9627	79.4188
549.613	76.277	64.8986	88.9173	79.342
550.095	76.2376	64.8429	88.8785	79.2711
550.577	76.1813	64.8023	88.853	79.2169
551.059	76.1162	64.7836	88.8443	79.1898
551.542	76.0519	64.7891	88.853	79.1988
552.024	75.9912	64.8238	88.8736	79.2376
552.506	75.9388	64.8851	88.901	79.3024
552.988	75.9141	64.9497	88.9372	79.4186
553.47	75.9102	65.009	88.9663	79.5699
553.952	75.9169	65.0832	88.9968	79.7204
554.434	75.9294	65.1617	89.0227	79.8631
554.916	75.9403	65.2368	89.0394	79.9891
555.398	75.9408	65.3061	89.0453	80.086
555.881	75.9245	65.3622	89.0375	80.1472
556.363	75.8916	65.3851	89.0091	80.1816
556.845	75.8398	65.3828	88.9671	80.1776
557.327	75.774	65.3569	88.9172	80.1373
557.809	75.7019	65.3131	88.867	80.067
558.291	75.6328	65.2593	88.8248	79.9775
558.773	75.5827	65.181	88.7769	79.9081
559.255	75.5548	65.1249	88.7554	79.8476
559.737	75.534	65.0848	88.7596	79.7894
560.22	75.5297	65.0572	88.7765	79.7668
560.702	75.5358	65.045	88.8018	79.7841
561.184	75.5416	65.053	88.8291	79.8353
561.666	75.5331	65.0873	88.8824	79.8992
562.148	75.5212	65.1456	88.9138	80.0039
562.63	75.4958	65.2087	88.9323	80.1364
563.112	75.4516	65.2855	88.9399	80.2729
563.594	75.3903	65.3677	88.9328	80.4019
564.077	75.3162	65.4459	88.9091	80.5115
564.559	75.2365	65.5113	88.8693	80.5909
565.041	75.159	65.5578	88.817	80.6323
565.523	75.0916	65.583	88.7589	80.6323
566.005	75.04	65.5869	88.703	80.5928
566.487	75.0071	65.5715	88.657	80.521
566.969	74.9917	65.5392	88.6265	80.428
567.451	74.9883	65.4924	88.6139	80.3278
567.933	74.989	65.4345	88.6189	80.2345
568.416	74.9976	65.3549	88.6462	80.1867
568.898	74.9787	65.291	88.6767	80.1411
569.38	74.9455	65.218	88.7079	80.147
569.862	74.8873	65.1803	88.7532	80.1725
570.344	74.812	65.1642	88.8003	80.2345
570.826	74.7294	65.1586	88.8389	80.3409
571.308	74.6454	65.1717	88.8681	80.4741
571.79	74.5681	65.2002	88.8828	80.621
572.273	74.5036	65.24	88.8798	80.7648
572.755	74.4591	65.2708	88.8506	80.9043
573.237	74.4257	65.3219	88.8128	80.9954
573.719	74.4035	65.3739	88.7647	81.0441
574.201	74.3866	65.4216	88.7135	81.0483
574.683	74.3679	65.4585	88.6674	81.0116
575.165	74.3406	65.478	88.6335	80.9423
575.647	74.2995	65.4745	88.6173	80.8524
576.13	74.2423	65.4465	88.621	80.7549
576.612	74.1696	65.3964	88.6432	80.6629
577.094	74.0854	65.3306	88.6796	80.5872
577.576	73.9956	65.257	88.7235	80.536
578.058	73.9074	65.1833	88.7674	80.5153
578.54	73.8272	65.1151	88.8038	80.5285
579.022	73.7602	65.0562	88.8264	80.5767
579.504	73.7087	65.0089	88.831	80.6573
579.986	73.6719	64.9757	88.8165	80.7632
580.468	73.646	64.9591	88.7854	80.8833
580.951	73.6245	64.9618	88.7434	81.0035
581.433	73.5997	64.9846	88.6978	81.1104
581.915	73.564	65.0256	88.6555	81.1928
582.397	73.5117	65.0793	88.6218	81.2431
582.879	73.4401	65.1375	88.5997	81.2576
583.361	73.3499	65.1909	88.5906	81.2358
583.843	73.2458	65.2316	88.595	81.1809
584.325	73.1349	65.2543	88.6129	81.0997
584.808	73.0258	65.2575	88.6434	81.0032
585.29	72.9263	65.2421	88.6846	80.905
585.772	72.842	65.2107	88.7326	80.8199
586.254	72.7745	65.1658	88.7816	80.7609
586.736	72.7214	65.1099	88.8248	80.7367
587.218	72.6772	65.0473	88.8542	80.7501
587.7	72.6328	64.9805	88.8658	80.7975
588.182	72.5788	64.9139	88.858	80.8712
588.664	72.5072	64.853	88.8321	80.9613
589.147	72.4128	64.8035	88.7919	81.0576
589.629	72.2947	64.7703	88.7422	81.1513
590.111	72.1555	64.7562	88.6884	81.2349
590.593	72.0017	64.7614	88.6358	81.3015
591.075	71.8414	64.7836	88.5904	81.3448
591.557	71.6831	64.8188	88.5579	81.3594
592.039	71.5336	64.862	88.5432	81.3431
592.521	71.3968	64.908	88.5488	81.2969
593.004	71.2728	64.9519	88.5738	81.2265
593.486	71.1579	64.9889	88.6136	81.1407
593.968	71.046	65.0143	88.6606	81.0503
594.45	70.9294	65.0238	88.7061	80.9663
594.932	70.8005	65.0144	88.7421	80.8984
595.414	70.6538	64.9852	88.7632	80.854
595.896	70.4868	64.938	88.7674	80.8386
596.378	70.3012	64.8774	88.7556	80.8545
596.861	70.1027	64.8096	88.7311	80.9014
597.343	69.9001	64.7412	88.6976	80.9759
597.825	69.7039	64.6777	88.6588	81.0714
598.307	69.5243	64.6232	88.6179	81.1781
598.789	69.3693	64.5801	88.5785	81.284
599.271	69.2439	64.5501	88.5451	81.3755
599.753	69.149	64.5341	88.5227	81.441
600.235	69.0823	64.5326	88.5159	81.4725
600.717	69.0389	64.545	88.5271	81.4676
601.199	69.0132	64.5691	88.5548	81.4295
601.682	68.9992	64.6005	88.5941	81.3653
602.164	68.9921	64.6329	88.6369	81.2841
602.646	68.9886	64.659	88.675	81.1955
603.128	68.9876	64.6723	88.7014	81.1088
603.61	68.9906	64.6684	88.7122	81.0329
604.092	69.0014	64.6452	88.7068	80.9768
604.574	69.0253	64.6034	88.6868	80.9486
605.057	69.0684	64.5452	88.6554	80.9545
605.539	69.1349	64.4734	88.6161	80.9965
606.021	69.2259	64.3909	88.5721	81.0717
606.503	69.3388	64.3007	88.527	81.1719
606.985	69.4673	64.2064	88.4851	81.285
607.467	69.603	64.1124	88.4514	81.3971
607.949	69.737	64.0241	88.4309	81.4956
608.431	69.8627	63.9466	88.4269	81.571
608.913	69.9759	63.8839	88.4397	81.6171
609.395	70.0758	63.8376	88.4662	81.6317
609.878	70.1643	63.807	88.4999	81.6149
610.36	70.2451	63.7887	88.5332	81.5697
610.842	70.3231	63.7784	88.5585	81.5009
611.324	70.4035	63.7714	88.5709	81.4166
611.806	70.4912	63.764	88.5683	81.3268
612.288	70.589	63.7533	88.5511	81.2422
612.77	70.6973	63.7365	88.5215	81.1723
613.252	70.8118	63.711	88.4821	81.122
613.735	70.9247	63.6738	88.4364	81.0904
614.217	71.0251	63.6225	88.3878	81.0713
614.699	71.1025	63.5558	88.3414	81.0558
615.181	71.1504	63.4752	88.3026	81.0368
615.663	71.1696	63.3854	88.2774	81.0124
616.145	71.1693	63.2935	88.2701	80.9884
616.627	71.1659	63.2082	88.2822	80.9758
617.109	71.1794	63.1377	88.3113	80.9866
617.591	71.2267	63.0884	88.3515	81.0274
618.074	71.3175	63.0632	88.3952	81.0957
618.556	71.4508	63.0624	88.4357	81.1792
619.038	71.6165	63.0839	88.4681	81.26
619.52	71.7988	63.1245	88.4904	81.3205
620.002	71.9813	63.1806	88.5027	81.3492
620.484	72.1506	63.2485	88.5056	81.3443
620.966	72.2987	63.3239	88.5	81.3138
621.448	72.4223	63.4017	88.4862	81.2721
621.931	72.522	63.4767	88.465	81.2355
622.413	72.6004	63.5436	88.4384	81.2172
622.895	72.6606	63.5985	88.4104	81.2248
623.377	72.707	63.6396	88.3865	81.2598
623.859	72.7443	63.6667	88.3731	81.3191
624.341	72.7791	63.6817	88.3752	81.3962
624.823	72.8184	63.687	88.3957	81.4827
625.305	72.8695	63.6856	88.4338	81.5691
625.788	72.9372	63.6807	88.4855	81.6449
626.27	73.0231	63.6754	88.5451	81.6996
626.752	73.1245	63.6734	88.6068	81.7245
627.234	73.2353	63.6784	88.6651	81.7139
627.716	73.347	63.6939	88.7161	81.6673
628.198	73.4517	63.7226	88.7566	81.5892
628.68	73.5426	63.7653	88.7839	81.4887
629.162	73.6158	63.8209	88.7962	81.3772
629.644	73.6706	63.8867	88.793	81.2672
630.126	73.7089	63.9587	88.7759	81.1691
630.609	73.7351	64.0327	88.7492	81.0907
631.091	73.7551	64.105	88.7188	81.0372
631.573	73.7754	64.1723	88.6918	81.0112
632.055	73.8024	64.2317	88.6741	81.0135
632.537	73.8407	64.2801	88.67	81.0429
633.019	73.8922	64.3145	88.6806	81.0949
633.501	73.955	64.3328	88.705	81.1616
633.984	74.0237	64.3339	88.7399	81.2315
634.466	74.0902	64.3192	88.7813	81.2908
634.948	74.1458	64.2924	88.8248	81.3267
635.43	74.1835	64.2586	88.8655	81.3293
635.912	74.1998	64.2237	88.8989	81.2944
636.394	74.1958	64.1927	88.9206	81.2233
636.876	74.1767	64.1691	88.9274	81.1218
637.358	74.1505	64.1549	88.9184	80.998
637.84	74.1261	64.1508	88.8953	80.8608
638.322	74.1115	64.1569	88.8628	80.7192
638.805	74.1118	64.1734	88.8275	80.5819
639.287	74.1291	64.1998	88.7963	80.4579
639.769	74.1618	64.2351	88.7749	80.3563
640.251	74.2054	64.2765	88.7664	80.2845
640.733	74.2526	64.3195	88.7714	80.2467
641.215	74.295	64.3583	88.788	80.242
641.697	74.3248	64.3871	88.8135	80.2634
642.179	74.3358	64.4014	88.8451	80.3
642.662	74.3259	64.3988	88.8804	80.3385
643.144	74.2966	64.3792	88.9172	80.3664
643.626	74.2535	64.3445	88.9524	80.373
644.108	74.2041	64.2974	88.9826	80.3502
644.59	74.156	64.2407	89.0036	80.2924
645.072	74.1144	64.1773	89.0121	80.1956
645.554	74.081	64.1095	89.0069	80.0578
646.036	74.0542	64.0406	88.9899	79.881
646.519	74.031	63.9743	88.9652	79.6723
647.001	74.0087	63.915	88.9385	79.4456
647.483	73.9865	63.8671	88.9155	79.2215
647.965	73.9663	63.8341	88.9006	79.0239
648.447	73.951	63.8173	88.8961	78.8753
648.929	73.9433	63.8157	88.9028	78.7907
649.411	73.9435	63.8261	88.92	78.7737
649.893	73.9494	63.8441	88.9464	78.8164
650.375	73.9575	63.8651	88.9803	78.9025
650.857	73.9642	63.8849	89.0191	79.0123
651.34	73.9685	63.8998	89.0588	79.1274
651.822	73.972	63.9067	89.0941	79.2332
652.304	73.9782	63.9028	89.1187	79.3195
652.786	73.9904	63.8859	89.1276	79.3795
653.268	74.0092	63.8548	89.1181	79.4086
653.75	74.0314	63.8103	89.0912	79.4046
654.232	74.0506	63.7552	89.0514	79.3682
654.715	74.0588	63.6942	89.0053	79.3043
655.197	74.0494	63.6328	88.9605	79.2225
655.679	74.0192	63.5767	88.9231	79.1361
656.161	73.9696	63.5305	88.8973	79.0598
656.643	73.9056	63.4969	88.885	79.0065
657.125	73.8343	63.4775	88.886	78.9851
657.607	73.7622	63.4725	88.8995	78.9999
658.089	73.6942	63.4817	88.9234	79.0515
658.571	73.6334	63.5048	88.9551	79.1381
659.053	73.5804	63.5402	88.9908	79.2561
659.536	73.5343	63.5856	89.0256	79.4004
660.018	73.4922	63.6366	89.0538	79.5634
660.5	73.4492	63.6881	89.0704	79.7355
660.982	73.3987	63.7348	89.072	79.9061
661.464	73.3334	63.7729	89.058	80.0655
661.946	73.2468	63.8006	89.0309	80.2068
662.428	73.1352	63.8182	88.9952	80.3256
662.91	72.9972	63.8273	88.9571	80.4174
663.393	72.8325	63.8289	88.9231	80.4732
663.875	72.637	63.8222	88.8989	80.4745
664.357	72.3982	63.8042	88.8892	80.3903
664.839	72.0908	63.7692	88.8976	80.1751
665.321	71.6744	63.7097	88.9279	79.7707
665.803	71.096	63.6183	88.9833	79.1111
666.285	70.2994	63.4911	89.0665	78.1398
666.767	69.2564	63.3332	89.1748	76.8534
667.25	68.0254	63.1687	89.2954	75.3757
667.732	66.8133	63.0442	89.4008	74.0188
668.214	65.9394	63.0118	89.4568	73.2037
668.696	65.6415	63.0939	89.4449	73.1948
669.178	65.903	63.2661	89.3752	73.9061
669.66	66.512	63.4798	89.2757	75.0143
670.142	67.2374	63.6938	89.1719	76.1977
670.624	67.9276	63.8848	89.0786	77.2529
671.106	68.512	64.0432	89.0018	78.0871
671.589	68.9726	64.1665	88.9423	78.6757
672.071	69.3197	64.2558	88.8998	79.0314
672.553	69.5781	64.3143	88.8736	79.189
673.035	69.7776	64.3473	88.8635	79.1965
673.517	69.9455	64.3623	88.8694	79.1071
673.999	70.1014	64.3676	88.8904	78.9699
674.481	70.2543	64.371	88.9239	78.8226
674.963	70.4048	64.3784	88.9655	78.6894
675.446	70.549	64.3937	89.0091	78.5842
675.928	70.6833	64.4189	89.0479	78.5138
676.41	70.8075	64.455	89.0761	78.4812
676.892	70.9256	64.5029	89.0895	78.4861
677.374	71.0445	64.5631	89.0871	78.5236
677.856	71.1718	64.6355	89.0702	78.5845
678.338	71.3141	64.7193	89.0419	78.6562
678.82	71.475	64.8121	89.006	78.7254
679.302	71.6552	64.9099	88.9664	78.781
679.784	71.8526	65.0077	88.9273	78.8158
680.267	72.062	65.1005	88.8933	78.8272
680.749	72.2767	65.1841	88.8687	78.8169
681.231	72.4887	65.2561	88.8573	78.7889
681.713	72.6906	65.3156	88.8609	78.7484
682.195	72.8768	65.3631	88.879	78.701
682.677	73.0446	65.3991	88.908	78.6534
683.159	73.1946	65.4248	88.9421	78.6138
683.641	73.3309	65.4417	88.9746	78.5912
684.124	73.4599	65.4522	88.9995	78.594
684.606	73.5892	65.4603	89.013	78.6282
685.088	73.7259	65.471	89.0138	78.695
685.57	73.8742	65.4891	89.0028	78.7909
686.052	74.0353	65.5187	88.9823	78.9086
686.534	74.2066	65.5616	88.9545	79.0393
687.016	74.3832	65.6173	88.9216	79.1739
687.498	74.5583	65.6834	88.886	79.305
687.981	74.7259	65.7569	88.8507	79.4268
688.463	74.8811	65.8347	88.8201	79.5349
688.945	75.0216	65.9142	88.7987	79.6258
689.427	75.1476	65.9931	88.7907	79.6973
689.909	75.2615	66.0688	88.798	79.7482
690.391	75.3671	66.138	88.82	79.7792
690.873	75.4694	66.1964	88.8529	79.7942
691.355	75.574	66.2399	88.8911	79.7997
691.837	75.6859	66.2656	88.928	79.8048
692.32	75.8093	66.2734	88.958	79.8196
692.802	75.9458	66.266	88.977	79.8534
693.284	76.0941	66.2482	88.983	79.9129
693.766	76.2493	66.2258	88.9759	80.0014
694.248	76.4035	66.2037	88.9566	80.1184
694.73	76.5479	66.1856	88.9273	80.2599
695.212	76.6745	66.1739	88.8914	80.4194
695.694	76.7787	66.1701	88.8532	80.5885
696.177	76.8607	66.1756	88.8182	80.7581
696.659	76.9256	66.1919	88.7919	80.9189
697.141	76.9815	66.22	88.7788	81.0627
697.623	77.038	66.2598	88.7815	81.183
698.105	77.103	66.3094	88.7997	81.2758
698.587	77.1818	66.3649	88.8303	81.3401
699.069	77.2762	66.4214	88.8684	81.3779
699.551	77.3847	66.4735	88.9085	81.3946
700.033	77.5033	66.5175	88.9452	81.3978
700.516	77.6264	66.5513	88.9748	81.3963
700.998	77.7474	66.5747	88.995	81.3989
701.48	77.8598	66.5883	89.0042	81.4138
701.962	77.9576	66.5934	89.0021	81.4473
702.444	78.0369	66.591	88.989	81.504
702.926	78.0965	66.5822	88.9663	81.5861
703.408	78.139	66.5693	88.937	81.6929
703.89	78.1708	66.5555	88.9056	81.8208
704.372	78.2005	66.5456	88.8777	81.9629
704.855	78.237	66.5443	88.8586	82.1099
705.337	78.2869	66.5557	88.8521	82.251
705.819	78.3529	66.5819	88.8597	82.3758
706.301	78.4334	66.6225	88.8802	82.4755
706.783	78.5229	66.6755	88.9102	82.5445
707.265	78.6142	66.7376	88.9455	82.5809
707.747	78.6995	66.8055	88.9815	82.5873
708.229	78.7726	66.8766	89.0145	82.5695
708.712	78.8298	66.9487	89.0413	82.5353
709.194	78.8697	67.0192	89.0596	82.4934
709.676	78.8937	67.0851	89.0676	82.4527
710.158	78.9054	67.1425	89.0642	82.4213
710.64	78.9106	67.1877	89.0496	82.4066
711.122	78.9166	67.2181	89.0259	82.414
711.604	78.9309	67.2332	88.997	82.4468
712.086	78.9602	67.2356	88.9682	82.5047
712.568	79.0077	67.2294	88.945	82.5843
713.051	79.0729	67.2198	88.932	82.6791
713.533	79.151	67.2112	88.9312	82.7805
714.015	79.2341	67.2067	88.9428	82.8788
714.497	79.313	67.2081	88.9645	82.9648
714.979	79.3786	67.2164	88.9933	83.0296
715.461	79.4235	67.2322	89.0258	83.065
715.943	79.4429	67.2563	89.059	83.0635
716.425	79.4343	67.2891	89.0904	83.0184
716.908	79.3975	67.3299	89.1173	82.9251
717.39	79.3353	67.3768	89.137	82.7838
717.872	79.2546	67.4264	89.1469	82.6017
718.354	79.1669	67.4749	89.145	82.3962
718.836	79.0889	67.5191	89.1311	82.1935
719.318	79.0392	67.5572	89.1072	82.0257
719.8	79.0344	67.5894	89.0774	81.9234
720.282	79.0834	67.6168	89.0472	81.9073
720.764	79.1836	67.6406	89.0219	81.9829
721.247	79.3204	67.6609	89.0054	82.1378
721.729	79.4714	67.6763	88.9995	82.3457
722.211	79.612	67.6851	89.0043	82.573
722.693	79.7229	67.6862	89.0186	82.787
723.175	79.7951	67.6809	89.0404	82.9632
723.657	79.8307	67.6726	89.0675	83.0879
724.139	79.8412	67.6665	89.0973	83.1589
724.621	79.8421	67.6677	89.1266	83.1818
725.104	79.8481	67.6799	89.1514	83.1659
725.586	79.8684	67.7043	89.1676	83.1209
726.068	79.9056	67.7398	89.1722	83.0554
726.55	79.9561	67.7835	89.1637	82.9769
727.032	80.0132	67.8324	89.1437	82.8929
727.514	80.0693	67.8839	89.1163	82.8113
727.996	80.1181	67.9362	89.0868	82.7413
728.478	80.1554	67.9876	89.0608	82.6914
728.96	80.1787	68.0357	89.0426	82.668
729.443	80.1874	68.0774	89.0343	82.6742
729.925	80.1826	68.1094	89.0364	82.7082
730.407	80.168	68.1289	89.0479	82.7645
730.889	80.15	68.135	89.067	82.8347
731.371	80.1367	68.1293	89.092	82.9093
731.853	80.1362	68.1151	89.1212	82.9793
732.335	80.1543	68.0967	89.1518	83.0367
732.817	80.1926	68.078	89.181	83.0751
733.299	80.2474	68.0617	89.2049	83.0896
733.782	80.3107	68.0496	89.2198	83.0774
734.264	80.3726	68.043	89.2232	83.0384
734.746	80.4241	68.0435	89.2144	82.9759
735.228	80.4594	68.0528	89.1952	82.8966
735.71	80.4767	68.0725	89.1694	82.8093
736.192	80.4783	68.1034	89.1417	82.7238
736.674	80.4688	68.1438	89.1166	82.649
737.156	80.454	68.1903	89.0978	82.5919
737.639	80.4399	68.2378	89.0879	82.5566
738.121	80.432	68.281	89.0877	82.5447
738.603	80.4351	68.3157	89.0974	82.5554
739.085	80.4529	68.34	89.1159	82.5863
739.567	80.4868	68.3535	89.1411	82.6338
740.049	80.5352	68.3572	89.1699	82.6929
740.531	80.5932	68.352	89.1982	82.7569
741.013	80.6532	68.3387	89.2215	82.8178
741.495	80.7064	68.3177	89.2356	82.867
741.978	80.7452	68.2904	89.238	82.8967
742.46	80.7658	68.2592	89.2284	82.9018
742.942	80.7688	68.2282	89.2086	82.8805
743.424	80.7594	68.2022	89.1824	82.8353
743.906	80.7452	68.1856	89.154	82.7716
744.388	80.7342	68.1812	89.1278	82.6972
744.87	80.7329	68.1897	89.1069	82.6205
745.352	80.745	68.2096	89.0938	82.5496
745.835	80.7713	68.2383	89.0902	82.4917
746.317	80.8103	68.2731	89.0969	82.4525
746.799	80.8585	68.3117	89.1137	82.4361
747.281	80.9114	68.3524	89.1395	82.4448
747.763	80.9632	68.3935	89.1716	82.4781
748.245	81.0079	68.4326	89.2057	82.533
748.727	81.0396	68.4665	89.2369	82.6029
749.209	81.0546	68.4918	89.2601	82.6791
749.692	81.0522	68.5058	89.2716	82.7512
750.174	81.0359	68.5076	89.2699	82.8096
750.656	81.0131	68.4985	89.2563	82.8467
751.138	80.9929	68.4817	89.234	82.8587
751.62	80.9839	68.4611	89.2076	82.8452
752.102	80.9919	68.4403	89.1815	82.8089
752.584	81.0182	68.4217	89.1593	82.7549
753.066	81.0599	68.4073	89.1439	82.6896
753.548	81.1107	68.3981	89.137	82.6201
754.03	81.163	68.3958	89.1397	82.5542
754.513	81.2098	68.4022	89.1522	82.4991
754.995	81.2458	68.4187	89.1737	82.4616
755.477	81.2678	68.4462	89.2022	82.4467
755.959	81.2748	68.4832	89.2345	82.4573
756.441	81.2676	68.5266	89.2666	82.4933
756.923	81.2494	68.5716	89.2941	82.5512
757.405	81.2255	68.6136	89.3136	82.625
757.888	81.2029	68.6486	89.3229	82.7062
758.37	81.1893	68.6747	89.3217	82.7859
758.852	81.1909	68.6913	89.311	82.8555
759.334	81.2111	68.699	89.2929	82.9077
759.816	81.2484	68.6983	89.2699	82.9375
760.298	81.297	68.6895	89.2446	82.9418
760.78	81.3482	68.6729	89.2199	82.9201
761.262	81.3926	68.6494	89.1992	82.8751
761.744	81.4229	68.6212	89.1859	82.8121
762.226	81.4356	68.5918	89.1827	82.739
762.709	81.4316	68.5652	89.1913	82.6646
763.191	81.4152	68.545	89.2114	82.5982
763.673	81.3922	68.5333	89.2403	82.5478
764.155	81.3689	68.5302	89.2734	82.5191
764.637	81.3508	68.5345	89.3052	82.5153
765.119	81.3423	68.5446	89.3307	82.5363
765.601	81.346	68.5586	89.3461	82.5796
766.083	81.363	68.5756	89.3498	82.6402
766.566	81.3924	68.5948	89.3421	82.7117
767.048	81.4304	68.615	89.3243	82.7862
767.53	81.4709	68.6337	89.2989	82.8552
768.012	81.5062	68.6475	89.2687	82.9104
768.494	81.5291	68.6526	89.2371	82.9446
768.976	81.5345	68.6465	89.2081	82.9526
769.458	81.5215	68.6286	89.1858	82.9332
769.94	81.4937	68.6009	89.1743	82.8885
770.423	81.4585	68.5673	89.1761	82.8242
770.905	81.4246	68.5324	89.1915	82.7481
771.387	81.3999	68.5001	89.2186	82.6688
771.869	81.3897	68.4732	89.2531	82.5946
772.351	81.3954	68.4533	89.2891	82.5327
772.833	81.4155	68.4413	89.321	82.4887
773.315	81.446	68.4386	89.3441	82.4663
773.797	81.4818	68.4467	89.3558	82.4674
774.279	81.5173	68.4672	89.3551	82.4921
774.761	81.5472	68.5004	89.3429	82.5381
775.244	81.5668	68.545	89.3209	82.6004
775.726	81.5725	68.5977	89.2917	82.6716
776.208	81.5629	68.6541	89.2588	82.7426
776.69	81.5399	68.7096	89.2263	82.8036
777.172	81.5085	68.7607	89.1988	82.8462
777.654	81.4768	68.8057	89.1803	82.8648
778.136	81.4533	68.8443	89.1738	82.8572
778.619	81.4453	68.8769	89.1801	82.8249
779.101	81.4562	68.9036	89.198	82.7722
779.583	81.4851	68.9239	89.2239	82.7054
780.065	81.5267	68.9373	89.2535	82.6321
780.547	81.5732	68.9442	89.2825	82.56
781.029	81.6162	68.9464	89.3074	82.4972
781.511	81.6492	68.9477	89.326	82.4506
781.993	81.668	68.9523	89.3367	82.4262
782.475	81.6718	68.9643	89.3388	82.4275
782.957	81.662	68.9858	89.3312	82.4552
783.44	81.6421	69.0167	89.3137	82.5066
783.922	81.6169	69.0553	89.2871	82.5756
784.404	81.5923	69.0991	89.2537	82.6539
784.886	81.5745	69.146	89.2181	82.7319
785.368	81.5689	69.1949	89.186	82.8005
785.85	81.5793	69.2454	89.1629	82.8523
786.332	81.6058	69.2966	89.1531	82.8823
786.814	81.6452	69.3466	89.158	82.8879
787.297	81.6906	69.3918	89.1763	82.8687
787.779	81.7334	69.4282	89.2044	82.8266
788.261	81.7655	69.4527	89.2373	82.7658
788.743	81.7815	69.4642	89.2701	82.6927
789.225	81.7802	69.4646	89.2986	82.6153
789.707	81.7641	69.4577	89.3199	82.5426
790.189	81.7389	69.4482	89.3318	82.4834
790.671	81.7113	69.44	89.3329	82.4448
791.154	81.6877	69.4352	89.3225	82.4317
791.636	81.6729	69.4346	89.3014	82.4453
792.118	81.6701	69.4383	89.2717	82.4835
792.6	81.6807	69.447	89.2375	82.5413
793.082	81.704	69.4622	89.204	82.6119
793.564	81.7378	69.4861	89.1768	82.6873
794.046	81.7774	69.52	89.1599	82.7594
794.528	81.8165	69.5637	89.1555	82.8205
795.01	81.8479	69.6141	89.1635	82.8635
795.493	81.8656	69.6666	89.1817	82.8832
795.975	81.866	69.7161	89.2068	82.8765
796.457	81.85	69.7586	89.2352	82.8437
796.939	81.8226	69.7922	89.2632	82.7886
797.421	81.792	69.8171	89.2877	82.7184
797.903	81.767	69.8346	89.3054	82.6421
798.385	81.7545	69.8457	89.3131	82.57
798.867	81.7582	69.8507	89.3085	82.5115
799.35	81.7778	69.8492	89.2907	82.4744
799.832	81.8098	69.8411	89.2613	82.4638
800.314	81.8487	69.8278	89.2244	82.4822
800.796	81.8885	69.8122	89.1859	82.5288
801.278	81.9235	69.7985	89.1524	82.6007
801.76	81.9493	69.7908	89.1288	82.6923
802.242	81.9625	69.7916	89.118	82.7959
802.724	81.9615	69.8012	89.1199	82.9021
803.206	81.9467	69.8178	89.1323	83.0005
803.688	81.9215	69.8387	89.1521	83.0812
804.171	81.8923	69.8612	89.1764	83.1368
804.653	81.867	69.8841	89.2027	83.1629
805.135	81.8536	69.907	89.2292	83.1595
805.617	81.8578	69.9295	89.2538	83.1298
806.099	81.8811	69.9507	89.2739	83.0799
806.581	81.9203	69.9683	89.2861	83.0176
807.063	81.9685	69.979	89.2876	82.9512
807.545	82.017	69.9802	89.277	82.889
808.028	82.0577	69.9709	89.2553	82.839
808.51	82.0849	69.9525	89.2261	82.8079
808.992	82.0965	69.9283	89.1947	82.8007
809.474	82.0935	69.9022	89.1667	82.8201
809.956	82.0794	69.8777	89.1466	82.8655
810.438	82.0587	69.8566	89.1368	82.9329
810.92	82.0367	69.8396	89.1373	83.0152
811.402	82.0193	69.8266	89.1468	83.1028
811.885	82.0116	69.8179	89.1633	83.1856
812.367	82.0177	69.8144	89.1841	83.2544
812.849	82.0395	69.818	89.2072	83.3021
813.331	82.0757	69.8297	89.2299	83.3246
813.813	82.1213	69.8497	89.2492	83.3207
814.295	82.1687	69.8761	89.2617	83.2916
814.777	82.2093	69.9056	89.2644	83.2414
815.259	82.2359	69.9345	89.2556	83.1758
815.741	82.2446	69.9596	89.2357	83.1027
816.224	82.2364	69.9791	89.2076	83.0308
816.706	82.2158	69.9929	89.1761	82.969
817.188	82.1901	70.0014	89.1468	82.9252
817.67	82.1664	70.0054	89.1246	82.9053
818.152	82.1507	70.0053	89.113	82.9122
818.634	82.1467	70.0015	89.1136	82.9454
819.116	82.1554	69.995	89.1257	83.0012
819.598	82.1759	69.9876	89.1472	83.0734
820.081	82.2059	69.9823	89.1752	83.1542
820.563	82.2414	69.9821	89.2061	83.2355
821.045	82.2771	69.9896	89.2361	83.3095
821.527	82.3069	70.0055	89.2611	83.3688
822.009	82.3248	70.0291	89.2777	83.4075
822.491	82.3262	70.0584	89.2828	83.4213
822.973	82.3095	70.0914	89.2753	83.4087
823.455	82.2777	70.1269	89.2557	83.3711
823.937	82.237	70.1644	89.2263	83.3132
824.42	82.1963	70.2039	89.191	83.2425
824.902	82.1642	70.2447	89.1542	83.1682
825.384	82.1466	70.2848	89.1202	83.0999
825.866	82.1455	70.3211	89.0929	83.0464
826.348	82.1587	70.3499	89.075	83.0147
826.83	82.1809	70.369	89.0687	83.0092
827.312	82.2055	70.3782	89.0749	83.0316
827.794	82.226	70.3798	89.0932	83.0804
828.277	82.2375	70.3774	89.1214	83.1517
828.759	82.2367	70.3749	89.1558	83.239
829.241	82.222	70.3747	89.1912	83.3337
829.723	82.1939	70.3772	89.2215	83.4259
830.205	82.1546	70.382	89.241	83.5054
830.687	82.1085	70.3885	89.2458	83.5635
831.169	82.0623	70.397	89.2344	83.594
831.651	82.0231	70.4095	89.2082	83.595
832.133	81.9975	70.4283	89.171	83.568
832.615	81.9897	70.4547	89.1276	83.5181
833.098	81.9996	70.4883	89.0832	83.4526
833.58	82.0233	70.5259	89.0423	83.3798
834.062	82.0538	70.563	89.0089	83.3082
834.544	82.0829	70.5952	88.9855	83.2458
835.026	82.1036	70.6195	88.9738	83.1997
835.508	82.1117	70.6359	88.9741	83.1756
835.99	82.1063	70.646	88.9853	83.1771
836.472	82.0896	70.6522	89.005	83.2056
836.955	82.0659	70.656	89.0298	83.2595
837.437	82.0399	70.6574	89.0554	83.3338
837.919	82.0166	70.6553	89.0778	83.4209
838.401	82.0005	70.6486	89.0937	83.5113
838.883	81.995	70.6377	89.1011	83.595
839.365	82.0024	70.6249	89.0993	83.6631
839.847	82.0224	70.6141	89.089	83.709
840.329	82.0522	70.6095	89.0713	83.729
840.812	82.0861	70.6133	89.0478	83.7221
841.294	82.1161	70.6258	89.0211	83.6901
841.776	82.1345	70.6449	88.9942	83.6373
842.258	82.1351	70.6676	88.9713	83.5701
842.74	82.1154	70.6909	88.9567	83.4968
843.222	82.0774	70.7137	88.9541	83.4266
843.704	82.0268	70.7358	88.9654	83.3685
844.186	81.9711	70.7579	88.99	83.3301
844.668	81.9176	70.7798	89.0241	83.3165
845.151	81.8718	70.8004	89.0618	83.3297
845.633	81.8362	70.8176	89.0964	83.3682
846.115	81.8106	70.8294	89.1219	83.4276
846.597	81.7924	70.8352	89.1346	83.5013
847.079	81.7779	70.8363	89.1331	83.5815
847.561	81.7622	70.8354	89.1182	83.6602
848.043	81.7403	70.836	89.0921	83.7297
848.525	81.707	70.8408	89.0575	83.783
849.008	81.6581	70.8509	89.0173	83.8144
849.49	81.5912	70.8662	88.9742	83.8199
849.972	81.5071	70.8859	88.9317	83.7985
850.454	81.4097	70.9094	88.8932	83.7524
850.936	81.3061	70.9369	88.8619	83.687
851.418	81.2044	70.9691	88.8401	83.6104
851.9	81.1124	71.0062	88.8282	83.5321
852.382	81.0346	71.0469	88.8243	83.4613
852.864	80.9725	71.0886	88.8247	83.406
853.347	80.9234	71.1275	88.8243	83.372
853.829	80.8824	71.1604	88.8185	83.3624
854.311	80.8432	71.1852	88.8035	83.3778
854.793	80.8003	71.2022	88.7775	83.4161
855.275	80.7497	71.2131	88.7403	83.473
855.757	80.6892	71.2203	88.693	83.5423
856.239	80.6187	71.2255	88.6374	83.6163
856.721	80.5401	71.2289	88.5761	83.6859
857.203	80.457	71.2298	88.5123	83.7423
857.686	80.3747	71.2278	88.4497	83.778
858.168	80.2995	71.2233	88.3926	83.788
858.65	80.2377	71.2184	88.3449	83.7708
859.132	80.194	71.2162	88.3095	83.7287
859.614	80.1704	71.2194	88.2872	83.6667
860.096	80.1652	71.2296	88.2771	83.5919
860.578	80.1734	71.2459	88.2761	83.5121
861.06	80.1873	71.2663	88.2805	83.4351
861.543	80.1992	71.2879	88.2863	83.3686
862.025	80.2027	71.3087	88.2904	83.3187
862.507	80.1944	71.3281	88.2908	83.2904
862.989	80.1744	71.3465	88.2862	83.2863
863.471	80.1459	71.3646	88.2756	83.3068
863.953	80.1139	71.3825	88.2584	83.3488
864.435	80.0839	71.3991	88.234	83.4066
864.917	80.0611	71.4123	88.2028	83.4718
865.399	80.0493	71.4207	88.1669	83.535
865.882	80.0507	71.4243	88.1303	83.5872
866.364	80.0651	71.4249	88.0978	83.6214
866.846	80.0899	71.4256	88.075	83.633
867.328	80.1197	71.4295	88.0663	83.6206
867.81	80.1471	71.4388	88.0739	83.585
868.292	80.1637	71.4535	88.0976	83.5294
868.774	80.1625	71.4724	88.1346	83.4586
869.256	80.1389	71.4938	88.1807	83.3788
869.739	80.0933	71.5165	88.231	83.2973
870.221	80.0316	71.5409	88.2808	83.2219
870.703	79.9639	71.5679	88.3266	83.1601
871.185	79.9031	71.5986	88.3654	83.1181
871.667	79.8624	71.6325	88.3952	83.0998
872.149	79.8529	71.6678	88.4153	83.1061
872.631	79.8817	71.7014	88.426	83.1351
873.113	79.9508	71.7303	88.4294	83.1819
873.596	80.0574	71.7528	88.4293	83.2395
874.078	80.194	71.7695	88.4302	83.3001
874.56	80.35	71.7822	88.437	83.3558
875.042	80.5134	71.7935	88.4532	83.3996
875.524	80.6721	71.8053	88.4807	83.4253
876.006	80.8167	71.818	88.5191	83.4285
876.488	80.9414	71.8313	88.5666	83.4071
876.97	81.0456	71.8444	88.6203	83.3616
877.452	81.1335	71.8576	88.6772	83.296
877.934	81.213	71.8721	88.7342	83.2165
878.417	81.2935	71.89	88.7886	83.1318
878.899	81.3825	71.9129	88.8377	83.0507
879.381	81.4841	71.941	88.8786	82.9815
879.863	81.5977	71.9725	88.9091	82.9306
880.345	81.7187	72.0045	88.9278	82.9016
880.827	81.84	72.0335	88.9354	82.8957
881.309	81.9541	72.0573	88.9351	82.9117
881.791	82.0549	72.0753	88.9317	82.9462
882.274	82.139	72.088	88.9311	82.9943
882.756	82.2054	72.0967	88.9384	83.0497
883.238	82.255	72.1015	88.9567	83.1053
883.72	82.2905	72.1021	88.987	83.1532
884.202	82.3161	72.0973	89.028	83.1859
884.684	82.337	72.0862	89.077	83.1975
885.166	82.3593	72.0696	89.1308	83.1846
885.648	82.3889	72.0498	89.1865	83.1473
886.13	82.4301	72.03	89.2411	83.089
886.613	82.4839	72.0131	89.2916	83.0156
887.095	82.5476	72.0007	89.3348	82.934
887.577	82.6148	71.9926	89.3672	82.8519
888.059	82.6774	71.9873	89.3863	82.7761
888.541	82.7274	71.9827	89.3911	82.7124
889.023	82.7593	71.9776	89.3831	82.6652
889.505	82.7719	71.9722	89.3664	82.6376
889.987	82.7676	71.9671	89.3464	82.6311
890.47	82.752	71.963	89.3291	82.6449
890.952	82.732	71.959	89.3194	82.676
891.434	82.7139	71.9533	89.3203	82.719
891.916	82.7032	71.943	89.3328	82.7661
892.398	82.7032	71.9262	89.3561	82.8087
892.88	82.7156	71.9023	89.3883	82.8387
893.362	82.7402	71.8731	89.4266	82.8494
893.844	82.7744	71.8416	89.4679	82.8373
894.326	82.8138	71.8111	89.5086	82.8017
894.808	82.8521	71.7837	89.5443	82.7446
895.291	82.8822	71.7601	89.5708	82.6701
895.773	82.8982	71.7396	89.5847	82.5838
896.255	82.8968	71.7214	89.5842	82.4924
896.737	82.8787	71.7055	89.57	82.4029
897.219	82.8489	71.6933	89.5453	82.3222
897.701	82.8148	71.6867	89.5153	82.2562
898.183	82.7848	71.6871	89.4854	82.2099
898.665	82.7656	71.6944	89.4607	82.1854
899.148	82.7611	71.7066	89.4446	82.1825
899.63	82.7715	71.7201	89.4391	82.1979
900.112	82.7942	71.7313	89.4446	82.2261
900.594	82.8245	71.7375	89.4605	82.2596
901.076	82.8571	71.738	89.4852	82.2908
901.558	82.8866	71.7333	89.5164	82.3123
902.04	82.908	71.7247	89.5511	82.3184
902.522	82.9176	71.7127	89.5854	82.3049
903.005	82.9128	71.6974	89.6149	82.2694
903.487	82.8935	71.6777	89.6355	82.2118
903.969	82.8624	71.6533	89.6445	82.1339
904.451	82.8252	71.6252	89.6408	82.0399
904.933	82.7897	71.5958	89.6258	81.9359
905.415	82.7637	71.5684	89.6023	81.8295
905.897	82.7532	71.546	89.5744	81.7287
906.379	82.7601	71.5299	89.5462	81.6411
906.861	82.7822	71.5199	89.5215	81.5726
907.344	82.8134	71.5138	89.5034	81.527
907.826	82.8458	71.5093	89.4941	81.505
908.308	82.8716	71.5047	89.4952	81.5053
908.79	82.8849	71.4994	89.5072	81.524
909.272	82.883	71.4935	89.5289	81.5559
909.754	82.8659	71.4874	89.5577	81.595
910.236	82.8361	71.48	89.5893	81.635
910.718	82.7978	71.4691	89.6183	81.6699
911.201	82.7567	71.4515	89.6394	81.6941
911.683	82.7187	71.425	89.6487	81.7036
912.165	82.6899	71.3887	89.6446	81.6965
912.647	82.6752	71.3441	89.628	81.6737
913.129	82.6768	71.2946	89.6023	81.6386
913.611	82.6939	71.2438	89.5716	81.597
914.093	82.7216	71.1949	89.5409	81.556
914.575	82.7522	71.1495	89.5142	81.5226
915.057	82.7767	71.1078	89.4951	81.5031
915.54	82.7873	71.0693	89.4859	81.502
916.022	82.7793	71.0342	89.4878	81.5221
916.504	82.7523	71.0029	89.501	81.564
916.986	82.7102	70.9767	89.5237	81.6264
917.468	82.6593	70.9563	89.5528	81.7062
917.95	82.6072	70.9412	89.5837	81.7988
918.432	82.5605	70.9292	89.6112	81.8974
918.914	82.5246	70.917	89.6304	81.9945
919.396	82.5025	70.9014	89.6379	82.0819
919.879	82.4949	70.8799	89.6324	82.1522
920.361	82.5007	70.8521	89.6153	82.2003
920.843	82.5164	70.8189	89.5892	82.2239
921.325	82.5367	70.782	89.5577	82.2236
921.807	82.5547	70.7428	89.5241	82.2028
922.289	82.5634	70.7019	89.4916	82.167
922.771	82.5573	70.6597	89.4628	82.1227
923.253	82.5337	70.6164	89.4401	82.0769
923.736	82.4942	70.5729	89.4259	82.0369
924.218	82.4442	70.5316	89.4221	82.009
924.7	82.3917	70.4951	89.4299	81.9984
925.182	82.3451	70.4659	89.4483	82.0086
925.664	82.3109	70.4451	89.4747	82.0407
926.146	82.2926	70.4325	89.5043	82.0929
926.628	82.2899	70.4261	89.5318	82.1608
927.11	82.2994	70.4239	89.5517	82.2375
927.592	82.3159	70.4237	89.5604	82.315
928.075	82.3334	70.4244	89.5564	82.3849
928.557	82.3462	70.4254	89.5403	82.4401
929.039	82.3498	70.426	89.5145	82.4753
929.521	82.3407	70.425	89.4822	82.4871
930.003	82.3174	70.4204	89.4472	82.4746
930.485	82.2808	70.4098	89.413	82.4392
930.967	82.2346	70.3918	89.3834	82.3844
931.449	82.1852	70.3666	89.3616	82.3159
931.932	82.1401	70.336	89.3499	82.2412
932.414	82.1067	70.3034	89.3496	82.1684
932.896	82.0898	70.2722	89.3603	82.1055
933.378	82.0903	70.2449	89.3798	82.0595
933.86	82.1051	70.2227	89.4043	82.0349
934.342	82.1273	70.2056	89.4295	82.0341
934.824	82.1486	70.1931	89.451	82.056
935.306	82.1614	70.185	89.4658	82.0974
935.788	82.1603	70.1818	89.472	82.1531
936.271	82.1433	70.1843	89.4692	82.2166
936.753	82.1112	70.1928	89.4578	82.281
937.235	82.0675	70.2062	89.4389	82.3395
937.717	82.0173	70.2218	89.4138	82.3855
938.199	81.9661	70.2357	89.3845	82.4137
938.681	81.92	70.2444	89.3538	82.4207
939.163	81.8843	70.2451	89.3252	82.4059
939.645	81.8629	70.2369	89.3022	82.3712
940.128	81.8573	70.2206	89.2881	82.3216
940.61	81.8656	70.1976	89.2844	82.2642
941.092	81.8829	70.1691	89.291	82.2068
941.574	81.9018	70.136	89.3057	82.1575
942.056	81.9141	70.0987	89.3248	82.1228
942.538	81.9129	70.058	89.3441	82.108
943.02	81.8945	70.0154	89.3596	82.1157
943.502	81.8591	69.9735	89.3681	82.1465
943.984	81.8111	69.9351	89.3677	82.1988
944.467	81.7568	69.9029	89.3572	82.2687
944.949	81.7035	69.8779	89.3366	82.3504
945.431	81.6574	69.8595	89.3067	82.4362
945.913	81.623	69.8457	89.2696	82.5174
946.395	81.6021	69.8341	89.2288	82.5853
946.877	81.5946	69.8226	89.1885	82.6325
947.359	81.598	69.8099	89.1535	82.6539
947.841	81.6082	69.7953	89.1279	82.6478
948.323	81.6196	69.7781	89.1142	82.6157
948.806	81.6259	69.7568	89.1128	82.5617
949.288	81.6209	69.7294	89.1219	82.4924
949.77	81.6005	69.6934	89.1381	82.415
950.252	81.5632	69.6474	89.1571	82.3378
950.734	81.5116	69.5917	89.1747	82.2683
951.216	81.4514	69.5284	89.1872	82.2135
951.698	81.3905	69.4613	89.1917	82.1786
952.18	81.3369	69.3943	89.1862	82.1668
952.663	81.2964	69.3301	89.1696	82.1785
953.145	81.2716	69.2704	89.1418	82.2113
953.627	81.2616	69.2151	89.1042	82.26
954.109	81.2623	69.1635	89.0598	82.3171
954.591	81.2682	69.1154	89.0133	82.374
955.073	81.2732	69.0709	88.9697	82.4223
955.555	81.2717	69.0306	88.934	82.4545
956.037	81.2595	68.9947	88.9096	82.4653
956.519	81.2339	68.9622	88.8979	82.4516
957.002	81.1941	68.9309	88.8979	82.4128
957.484	81.1418	68.8974	88.9068	82.3506
957.966	81.0809	68.8582	88.9207	82.2693
958.448	81.0176	68.8112	88.9356	82.1753
958.93	80.9592	68.7553	88.9478	82.0767
959.412	80.9124	68.6914	88.9545	81.982
959.894	80.8813	68.621	88.9531	81.8997
960.376	80.8667	68.5459	88.9421	81.8366
960.859	80.8652	68.4671	88.9204	81.7971
961.341	80.8706	68.3855	88.8885	81.7829
961.823	80.8751	68.302	88.8483	81.7923
962.305	80.8716	68.218	88.8032	81.8211
962.787	80.8552	68.1358	88.758	81.8633
963.269	80.824	68.058	88.7173	81.9113
963.751	80.7792	67.9867	88.6852	81.9574
964.233	80.7242	67.9229	88.6641	81.994
964.716	80.6638	67.8659	88.6546	82.0139
965.198	80.6035	67.8137	88.6553	82.0116
965.68	80.5485	67.7637	88.6638	81.9838
966.162	80.5035	67.7136	88.6769	81.9298
966.644	80.4714	67.6616	88.6912	81.8523
967.126	80.4529	67.6069	88.7032	81.7571
967.608	80.4458	67.5488	88.7099	81.6521
968.09	80.4453	67.4862	88.7081	81.5464
968.572	80.4442	67.4178	88.6958	81.4488
969.054	80.4353	67.3419	88.6723	81.367
969.537	80.4126	67.2575	88.6384	81.3064
970.019	80.3732	67.1646	88.5969	81.2701
970.501	80.318	67.065	88.5519	81.2582
970.983	80.2512	66.9617	88.508	81.2686
971.465	80.1793	66.858	88.4695	81.2971
971.947	80.109	66.7569	88.4394	81.3375
972.429	80.0462	66.6601	88.4192	81.382
972.911	79.9945	66.5683	88.4087	81.4222
973.394	79.9551	66.4813	88.4069	81.4495
973.876	79.9268	66.3986	88.4118	81.4568
974.358	79.9067	66.3203	88.4206	81.4391
974.84	79.8904	66.246	88.4303	81.3947
975.322	79.8727	66.1756	88.437	81.3252
975.804	79.8479	66.108	88.4369	81.235
976.286	79.8114	66.0413	88.4265	81.1306
976.768	79.7599	65.9727	88.4034	81.0201
977.25	79.6931	65.8996	88.3676	80.9116
977.733	79.6137	65.8199	88.3213	80.813
978.215	79.5273	65.7329	88.2685	80.7309
978.697	79.4409	65.6391	88.2144	80.6701
979.179	79.3612	65.5396	88.1641	80.6334
979.661	79.2933	65.4362	88.1216	80.6211
980.143	79.2389	65.3302	88.0893	80.6307
980.625	79.1968	65.223	88.068	80.6571
981.107	79.1628	65.1158	88.0572	80.6928
981.59	79.1315	65.0101	88.0555	80.7293
982.072	79.0968	64.9079	88.0609	80.7579
982.554	79.0538	64.8111	88.0706	80.771
983.036	78.9989	64.7215	88.0812	80.763
983.518	78.9303	64.6401	88.0889	80.7308
984	78.8485	64.5667	88.0895	80.6741
984.482	78.7559	64.5001	88.0796	80.5947
984.964	78.6571	64.4383	88.0575	80.497
985.447	78.5581	64.3792	88.0231	80.387
985.929	78.4651	64.3208	87.9789	80.2724
986.411	78.3836	64.2617	87.9288	80.1612
986.893	78.3164	64.2007	87.8774	80.0615
987.375	78.2634	64.1371	87.8289	79.9799
987.857	78.221	64.07	87.7869	79.9211
988.339	78.1833	63.9986	87.7536	79.8871
988.821	78.1432	63.9228	87.7302	79.8767
989.303	78.0942	63.8434	87.7169	79.8855
989.785	78.032	63.7616	87.7128	79.9074
990.268	77.9551	63.68	87.7162	79.9348
990.75	77.8648	63.601	87.7242	79.9599
991.232	77.7644	63.5271	87.7332	79.9751
991.714	77.659	63.4601	87.7389	79.9739
992.196	77.5541	63.4011	87.7371	79.9512
992.678	77.4545	63.3504	87.7248	79.9038
993.16	77.3647	63.308	87.7007	79.8308
993.643	77.287	63.2734	87.6652	79.7344
994.125	77.2221	63.246	87.6206	79.6194
994.607	77.168	63.2246	87.5705	79.4931
995.089	77.121	63.2074	87.519	79.3644
995.571	77.0757	63.1921	87.4698	79.2424
996.053	77.0265	63.1759	87.4265	79.135
996.535	76.9689	63.1559	87.3921	79.0482
997.017	76.9004	63.1301	87.3683	78.9853
997.499	76.8212	63.0972	87.3559	78.9466
997.981	76.7343	63.0573	87.354	78.9299
998.464	76.6441	63.0109	87.3602	78.9309
998.946	76.5554	62.9593	87.3708	78.9439
999.428	76.4724	62.904	87.3809	78.962
999.91	76.3979	62.8462	87.3856	78.9773
1000.39	76.3326	62.7875	87.3807	78.9823
1000.87	76.2756	62.7296	87.3636	78.9701
1001.36	76.2248	62.6745	87.334	78.9358
1001.84	76.1774	62.6238	87.2932	78.8774
1002.32	76.1306	62.579	87.2443	78.7961
1002.8	76.0823	62.5403	87.191	78.696
1003.28	76.0311	62.507	87.1375	78.5837
1003.77	75.9768	62.4776	87.0876	78.4669
1004.25	75.9206	62.4497	87.0448	78.3537
1004.73	75.865	62.4207	87.0118	78.2516
1005.21	75.8129	62.3885	86.99	78.167
1005.7	75.7672	62.3512	86.9793	78.1048
1006.18	75.73	62.3074	86.9782	78.0684
1006.66	75.7014	62.2559	86.9834	78.0593
1007.14	75.6794	62.1959	86.9903	78.0769
1007.62	75.66	62.1266	86.9942	78.1177
1008.11	75.6375	62.0483	86.9905	78.1757
1008.59	75.6059	61.9618	86.9761	78.2427
1009.07	75.5595	61.8692	86.9494	78.31
1009.55	75.4943	61.7733	86.9107	78.3693
1010.03	75.4082	61.677	86.8616	78.4143
1010.52	75.3015	61.583	86.8051	78.441
1011	75.1766	61.4934	86.7446	78.4482
1011.48	75.0383	61.4092	86.6842	78.437
1011.96	74.8929	61.3309	86.6277	78.4106
1012.45	74.7473	61.2584	86.5791	78.3736
1012.93	74.6081	61.1914	86.5412	78.332
1013.41	74.4806	61.1295	86.5156	78.2924
1013.89	74.3678	61.072	86.502	78.262
1014.37	74.27	61.0176	86.4982	78.2469
1014.86	74.185	60.9646	86.5006	78.2521
1015.34	74.1086	60.9106	86.5042	78.2797
1015.82	74.0361	60.8534	86.5042	78.3287
1016.3	73.9628	60.7912	86.4965	78.3952
1016.78	73.8859	60.7229	86.4783	78.473
1017.27	73.8045	60.6487	86.4485	78.5548
1017.75	73.7202	60.57	86.4076	78.6331
1018.23	73.6365	60.4885	86.3575	78.7011
1018.71	73.558	60.4062	86.3008	78.7528
1019.2	73.4898	60.3252	86.2415	78.7835
1019.68	73.4359	60.2473	86.1838	78.7896
1020.16	73.3992	60.1742	86.1324	78.7701
1020.64	73.3805	60.1076	86.0915	78.7259
1021.12	73.378	60.0491	86.0638	78.661
1021.61	73.3884	59.9999	86.0508	78.5815
1022.09	73.4064	59.9606	86.0513	78.4953
1022.57	73.4261	59.931	86.0622	78.4108
1023.05	73.4419	59.9101	86.0786	78.3354
1023.53	73.4494	59.8955	86.0948	78.2748
1024.02	73.4464	59.8847	86.1055	78.2318
1024.5	73.4332	59.8751	86.1063	78.2069
1024.98	73.4127	59.8642	86.0948	78.1986
1025.46	73.3892	59.8504	86.0703	78.2039
1025.94	73.3677	59.8322	86.0338	78.2185
1026.43	73.3526	59.809	85.9878	78.2376
1026.91	73.3463	59.7803	85.9359	78.2555
1027.39	73.3493	59.7463	85.8824	78.266
1027.87	73.3594	59.7076	85.832	78.2637
1028.36	73.3728	59.6658	85.7891	78.2446
1028.84	73.3842	59.6231	85.7572	78.207
1029.32	73.3884	59.5819	85.7385	78.1523
1029.8	73.3809	59.5447	85.7332	78.0849
1030.28	73.3583	59.5132	85.7398	78.0108
1030.77	73.3195	59.4886	85.7549	77.9375
1031.25	73.2654	59.4708	85.7739	77.8718
1031.73	73.1994	59.4593	85.7919	77.8202
1032.21	73.1262	59.453	85.8044	77.7876
1032.69	73.0516	59.4508	85.8077	77.7777
1033.18	72.9808	59.4513	85.7999	77.793
1033.66	72.9176	59.453	85.7804	77.8346
1034.14	72.8637	59.4542	85.7501	77.9013
1034.62	72.8182	59.4527	85.7116	77.9897
1035.1	72.7777	59.4462	85.6683	78.0937
1035.59	72.7375	59.4328	85.6245	78.2053
1036.07	72.6924	59.4112	85.5843	78.3159
1036.55	72.6379	59.3815	85.5516	78.4177
1037.03	72.5713	59.3445	85.5292	78.5048
1037.52	72.4924	59.3021	85.5184	78.5738
1038	72.4032	59.2564	85.5189	78.6238
1038.48	72.3075	59.2097	85.5292	78.656
1038.96	72.2106	59.1638	85.5461	78.6733
1039.44	72.1177	59.1208	85.5661	78.6796
1039.93	72.0335	59.0822	85.5852	78.6805
1040.41	71.9608	59.0495	85.5996	78.6822
1040.89	71.9005	59.0241	85.6061	78.6912
1041.37	71.8511	59.0067	85.6026	78.7139
1041.85	71.8092	58.9975	85.5881	78.7553
1042.34	71.77	58.9954	85.5631	78.8178
1042.82	71.7282	58.9986	85.5292	78.9008
1043.3	71.6791	59.0046	85.4901	79.0012
1043.78	71.6195	59.0108	85.4498	79.1134
1044.27	71.5484	59.0152	85.4129	79.2309
1044.75	71.4674	59.0164	85.3836	79.3469
1045.23	71.3799	59.0136	85.365	79.4554
1045.71	71.2908	59.0065	85.3585	79.5512
1046.19	71.205	58.9952	85.3639	79.6298
1046.67	71.1266	58.9796	85.3794	79.6883
1047.16	71.0581	58.9604	85.4017	79.7256
1047.64	70.9996	58.9386	85.4268	79.7426
1048.12	70.9492	58.9158	85.4507	79.7431
1048.6	70.9031	58.8943	85.4694	79.7327
1049.09	70.8568	58.8765	85.4798	79.7187
1049.57	70.8056	58.8647	85.4798	79.7086
1050.05	70.7453	58.8604	85.4687	79.7091
1050.53	70.6735	58.8643	85.4471	79.7249
1051.01	70.5894	58.8763	85.4174	79.7587
1051.5	70.4945	58.8956	85.3829	79.8105
1051.98	70.3919	58.9209	85.3476	79.8788
1052.46	70.2863	58.9507	85.3159	79.9602
1052.94	70.1828	58.9834	85.2915	80.0504
1053.42	70.0859	59.0168	85.2773	80.1438
1053.91	69.9985	59.0487	85.275	80.234
1054.39	69.9213	59.0763	85.2848	80.3145
1054.87	69.8527	59.0975	85.3053	80.3795
1055.35	69.7888	59.1107	85.3337	80.4247
1055.84	69.7248	59.1154	85.3661	80.4485
1056.32	69.6558	59.1121	85.3976	80.4517
1056.8	69.5779	59.1026	85.4234	80.4374
1057.28	69.4889	59.0888	85.4392	80.4104
1057.76	69.3886	59.0729	85.4418	80.3764
1058.25	69.2785	59.0567	85.43	80.3413
1058.73	69.1618	59.0418	85.405	80.3107
1059.21	69.0424	59.0299	85.3696	80.2896
1059.69	68.9241	59.0221	85.3287	80.2822
1060.17	68.8109	59.0197	85.2873	80.2912
1060.66	68.7053	59.0234	85.2507	80.3179
1061.14	68.6085	59.0333	85.2233	80.3613
1061.62	68.5197	59.0487	85.2078	80.4179
1062.1	68.4364	59.0676	85.2054	80.482
1062.59	68.3542	59.0877	85.2158	80.5468
1063.07	68.2679	59.1063	85.2365	80.6049
1063.55	68.1732	59.121	85.2641	80.6503
1064.03	68.067	59.1302	85.2942	80.6787
1064.51	67.9488	59.1326	85.3217	80.6878
1065	67.8205	59.1277	85.3422	80.6773
1065.48	67.6859	59.1152	85.3519	80.6488
1065.96	67.5498	59.0953	85.3487	80.6055
1066.44	67.4166	59.0686	85.3324	80.5517
1066.92	67.2897	59.0364	85.3047	80.493
1067.41	67.1708	59.0008	85.2688	80.4358
1067.89	67.0598	58.9642	85.2289	80.3863
1068.37	66.9554	58.9294	85.1894	80.35
1068.85	66.8552	58.8987	85.1544	80.331
1069.34	66.7559	58.8741	85.1273	80.3308
1069.82	66.6538	58.8563	85.1106	80.3485
1070.3	66.5454	58.8454	85.1054	80.3806
1070.78	66.4279	58.8409	85.1115	80.4221
1071.26	66.2998	58.8417	85.1274	80.4672
1071.74	66.1621	58.8466	85.1504	80.5101
1072.23	66.0176	58.8542	85.1762	80.5454
1072.71	65.8711	58.8627	85.2005	80.5685
1073.19	65.7274	58.8702	85.2185	80.5758
1073.67	65.591	58.8744	85.2268	80.5648
1074.16	65.464	58.8734	85.223	80.5349
1074.64	65.3463	58.8657	85.2069	80.4878
1075.12	65.2356	58.8511	85.1802	80.4275
1075.6	65.1284	58.8303	85.146	80.3598
1076.08	65.021	58.8049	85.1085	80.2917
1076.57	64.9103	58.777	85.0721	80.2299
1077.05	64.7944	58.7488	85.0411	80.1806
1077.53	64.6721	58.7224	85.0188	80.1477
1078.01	64.5433	58.6995	85.0078	80.1329
1078.49	64.4084	58.6814	85.0089	80.1361
1078.98	64.2693	58.6695	85.0219	80.1553
1079.46	64.1286	58.6648	85.0446	80.1872
1079.94	63.9899	58.6679	85.0738	80.2273
1080.42	63.8572	58.6786	85.1052	80.2705
1080.91	63.7335	58.6961	85.134	80.3106
1081.39	63.6198	58.7186	85.1559	80.3417
1081.87	63.5147	58.7438	85.1676	80.3583
1082.35	63.4142	58.769	85.1672	80.3571
1082.83	63.3132	58.7921	85.1551	80.3368
1083.32	63.2067	58.8114	85.1327	80.299
1083.8	63.0914	58.8255	85.1033	80.2476
1084.28	62.9663	58.8339	85.0708	80.1877
1084.76	62.8326	58.8359	85.0396	80.1251
1085.24	62.6929	58.8317	85.0138	80.0656
1085.73	62.5502	58.8214	84.9973	80.0142
1086.21	62.4073	58.8061	84.9925	79.9753
1086.69	62.2665	58.7875	85.0003	79.9519
1087.17	62.1296	58.7678	85.0198	79.9461
1087.65	61.9984	58.7495	85.0484	79.9585
1088.14	61.8741	58.7349	85.082	79.9877
1088.62	61.757	58.7259	85.1155	80.03
1089.1	61.6455	58.7232	85.1442	80.0798
1089.58	61.5364	58.727	85.1641	80.1303
1090.07	61.4248	58.737	85.1729	80.1747
1090.55	61.3063	58.7522	85.1697	80.2073
1091.03	61.1777	58.7714	85.1557	80.2245
1091.51	61.0388	58.7933	85.1329	80.2246
1091.99	60.892	58.8158	85.1045	80.2081
1092.48	60.7418	58.8369	85.074	80.1769
1092.96	60.5931	58.8539	85.0454	80.1342
1093.44	60.4495	58.8646	85.0222	80.0844
1093.92	60.3127	58.8677	85.0079	80.0326
1094.4	60.1825	58.8625	85.0048	79.9847
1094.89	60.0578	58.8497	85.0138	79.9465
1095.37	59.937	58.8307	85.0343	79.9236
1095.85	59.8189	58.8072	85.064	79.9196
1096.33	59.7026	58.7812	85.099	79.9362
1096.82	59.5866	58.7544	85.1345	79.9721
1097.3	59.4687	58.7283	85.1658	80.0237
1097.78	59.3464	58.7046	85.1889	80.0852
1098.26	59.2176	58.685	85.2011	80.1508
1098.74	59.0821	58.671	85.2011	80.2143
1099.23	58.9418	58.6639	85.1895	80.2708
1099.71	58.8011	58.6643	85.1679	80.3159
1100.19	58.6648	58.6716	85.1395	80.3466
1100.67	58.5371	58.684	85.108	80.361
1101.15	58.4197	58.6992	85.0778	80.359
1101.64	58.3113	58.7143	85.0533	80.3427
1102.12	58.2084	58.7268	85.0381	80.316
1102.6	58.1074	58.7346	85.0346	80.2846
1103.08	58.0049	58.7366	85.0436	80.2555
1103.57	57.8997	58.732	85.064	80.2351
1104.05	57.7916	58.7205	85.0931	80.2289
1104.53	57.6813	58.702	85.1268	80.2405
1105.01	57.5691	58.6773	85.1604	80.271
1105.49	57.455	58.6475	85.1894	80.3197
1105.98	57.3391	58.6144	85.2104	80.384
1106.46	57.2223	58.5805	85.2208	80.4601
1106.94	57.1075	58.5484	85.2194	80.5429
1107.42	56.9986	58.5205	85.2069	80.6266
1107.9	56.8994	58.4987	85.1848	80.7047
1108.39	56.8124	58.4838	85.1563	80.7706
1108.87	56.7369	58.4761	85.1255	80.8188
1109.35	56.6696	58.4751	85.0967	80.8456
1109.83	56.6058	58.48	85.0742	80.8502
1110.32	56.5407	58.4898	85.0615	80.8342
1110.8	56.4719	58.5035	85.0605	80.8018
1111.28	56.3996	58.5192	85.0718	80.7586
1111.76	56.3261	58.5349	85.094	80.7112
1112.24	56.2545	58.5482	85.1241	80.6664
1112.72	56.187	58.5567	85.1585	80.6307
1113.21	56.1251	58.5586	85.193	80.6097
1113.69	56.0688	58.5531	85.2236	80.6082
1114.17	56.0182	58.5403	85.2468	80.6294
1114.65	55.9739	58.5215	85.2603	80.6748
1115.14	55.9374	58.4985	85.2628	80.7435
1115.62	55.9096	58.4733	85.2543	80.8317
1116.1	55.8902	58.448	85.2364	80.9333
1116.58	55.877	58.4245	85.2122	81.0407
1117.06	55.8657	58.4046	85.1856	81.1458
1117.55	55.852	58.3899	85.161	81.242
1118.03	55.8327	58.382	85.1428	81.3238
1118.51	55.8071	58.382	85.1342	81.3886
1118.99	55.7776	58.3903	85.1369	81.4353
1119.47	55.7482	58.4064	85.1513	81.465
1119.96	55.7228	58.4289	85.176	81.4806
1120.44	55.704	58.4555	85.2082	81.4863
1120.92	55.692	58.4841	85.2443	81.4877
1121.4	55.6855	58.5125	85.2803	81.4907
1121.88	55.6825	58.5389	85.3124	81.5013
1122.37	55.682	58.5625	85.3373	81.5246
1122.85	55.6834	58.5822	85.3524	81.5634
1123.33	55.6869	58.5977	85.3567	81.6186
1123.81	55.6919	58.6086	85.3509	81.6882
1124.3	55.6965	58.6151	85.337	81.7683
1124.78	55.6977	58.6178	85.3185	81.8539
1125.26	55.6928	58.618	85.2996	81.9391
1125.74	55.6804	58.618	85.2846	82.0185
1126.22	55.6615	58.6201	85.277	82.087
1126.71	55.6397	58.6266	85.2792	82.1399
1127.19	55.6199	58.6395	85.2924	82.1741
1127.67	55.6061	58.66	85.3163	82.1878
1128.15	55.6004	58.6885	85.3497	82.1815
1128.63	55.602	58.7251	85.3902	82.1579
1129.12	55.6082	58.7694	85.4348	82.122
1129.6	55.6156	58.8203	85.4801	82.0803
1130.08	55.6217	58.8769	85.5222	82.0397
1130.56	55.6252	58.937	85.5575	82.0065
1131.05	55.626	58.9984	85.5829	81.9856
1131.53	55.6243	59.0582	85.5969	81.98
1132.01	55.6197	59.1135	85.5994	81.9909
1132.49	55.6117	59.1625	85.5925	82.0176
1132.97	55.5995	59.2039	85.5799	82.0581
1133.46	55.5839	59.2381	85.5662	82.1091
1133.94	55.5673	59.2659	85.556	82.1661
1134.42	55.5535	59.289	85.5533	82.2238
1134.9	55.5465	59.309	85.5609	82.2762
1135.38	55.5489	59.3277	85.5799	82.3174
1135.87	55.5607	59.3468	85.6102	82.3427
1136.35	55.5791	59.3679	85.6498	82.3492
1136.83	55.6	59.393	85.6959	82.3366
1137.31	55.6197	59.4238	85.7449	82.3066
1137.8	55.6361	59.4616	85.7926	82.263
1138.28	55.6495	59.5071	85.8349	82.2107
1138.76	55.6618	59.56	85.8684	82.1555
1139.24	55.6754	59.6187	85.8905	82.1029
1139.72	55.692	59.6814	85.9008	82.0584
1140.21	55.712	59.7455	85.9003	82.0267
1140.69	55.7354	59.8089	85.8916	82.0114
1141.17	55.7621	59.8696	85.8786	82.0145
1141.65	55.7932	59.926	85.8653	82.0357
1142.13	55.8303	59.9767	85.8556	82.0724
1142.62	55.8753	60.0205	85.8527	82.1198
1143.1	55.9284	60.0566	85.859	82.1714
1143.58	55.9878	60.0848	85.8757	82.22
1144.06	56.05	60.1059	85.9026	82.2591
1144.55	56.1107	60.1217	85.9386	82.2837
1145.03	56.1668	60.1345	85.9811	82.2908
1145.51	56.2178	60.1471	86.0264	82.2791
1145.99	56.2656	60.162	86.07	82.2494
1146.47	56.3139	60.1811	86.1075	82.204
1146.96	56.3664	60.2056	86.1353	82.1466
1147.44	56.4256	60.2362	86.1512	82.0822
1147.92	56.4918	60.2732	86.1549	82.0167
1148.4	56.5641	60.3168	86.148	81.9564
1148.88	56.6411	60.3667	86.1335	81.9071
1149.37	56.7216	60.4221	86.1153	81.8736
1149.85	56.8052	60.4816	86.0975	81.8585
1150.33	56.8918	60.5429	86.0838	81.8621
1150.81	56.9805	60.6035	86.0774	81.8823
1151.3	57.0694	60.6608	86.0808	81.915
1151.78	57.1559	60.7129	86.095	81.9548
1152.26	57.2373	60.7589	86.1201	81.9958
1152.74	57.3128	60.7988	86.1544	82.0323
1153.22	57.3838	60.8334	86.195	82.0591
1153.7	57.4535	60.8638	86.2378	82.0717
1154.19	57.5263	60.8911	86.2783	82.0669
1154.67	57.6055	60.9167	86.3124	82.0431
1155.15	57.6926	60.9421	86.3368	82.0008
1155.63	57.7864	60.9695	86.3502	81.943
1156.12	57.8841	61.001	86.3528	81.8742
1156.6	57.9826	61.0391	86.3462	81.8008
1157.08	58.0791	61.0857	86.3332	81.7296
1157.56	58.1726	61.1416	86.3171	81.6666
1158.04	58.263	61.2065	86.3014	81.617
1158.53	58.3504	61.2791	86.2895	81.5838
1159.01	58.4348	61.3574	86.2845	81.5684
1159.49	58.5159	61.4391	86.289	81.57
1159.97	58.5935	61.5221	86.3042	81.5864
1160.45	58.6687	61.6047	86.3303	81.6142
1160.94	58.7437	61.6853	86.3655	81.6488
1161.42	58.8218	61.762	86.4067	81.6848
1161.9	58.906	61.8334	86.4496	81.7161
1162.38	58.9983	61.8982	86.4898	81.7373
1162.87	59.0979	61.9558	86.5233	81.7437
1163.35	59.2022	62.0068	86.5474	81.7329
1163.83	59.3073	62.0531	86.561	81.7046
1164.31	59.4094	62.0971	86.5644	81.661
1164.79	59.5067	62.1414	86.5593	81.6059
1165.28	59.5988	62.1885	86.5482	81.5446
1165.76	59.6873	62.2398	86.5347	81.4828
1166.24	59.7741	62.2963	86.5224	81.4259
1166.72	59.8612	62.3586	86.515	81.379
1167.2	59.9496	62.4271	86.516	81.3458
1167.69	60.0401	62.5025	86.5276	81.3294
1168.17	60.1334	62.585	86.5506	81.3309
1168.65	60.2308	62.6743	86.5843	81.3498
1169.13	60.3335	62.7694	86.626	81.3833
1169.62	60.4423	62.868	86.6718	81.427
1170.1	60.5566	62.9677	86.7172	81.4745
1170.58	60.674	63.0658	86.7582	81.5191
1171.06	60.7911	63.1605	86.7914	81.5546
1171.54	60.9041	63.2509	86.8149	81.576
1172.03	61.0106	63.337	86.828	81.5804
1172.51	61.1105	63.4191	86.8314	81.5669
1172.99	61.2058	63.4978	86.8268	81.5368
1173.47	61.2997	63.5735	86.817	81.4927
1173.95	61.3958	63.6467	86.8054	81.4389
1174.44	61.4968	63.7185	86.7963	81.3804
1174.92	61.6035	63.7907	86.7935	81.3228
1175.4	61.7158	63.8655	86.8004	81.2718
1175.88	61.8326	63.9452	86.8185	81.2323
1176.37	61.9528	64.0316	86.848	81.2078
1176.85	62.0753	64.1252	86.8868	81.2004
1177.33	62.199	64.2256	86.9318	81.2099
1177.81	62.3222	64.3313	86.979	81.234
1178.29	62.4429	64.4404	87.0244	81.2691
1178.78	62.5587	64.5513	87.0648	81.3103
1179.26	62.668	64.6627	87.0975	81.3523
1179.74	62.7709	64.7733	87.1212	81.39
1180.22	62.8694	64.8815	87.1353	81.4186
1180.7	62.9668	64.9854	87.1402	81.4343
1181.19	63.0673	65.0826	87.1373	81.4343
1181.67	63.1738	65.1711	87.1292	81.4171
1182.15	63.2878	65.2498	87.1193	81.3834
1182.63	63.4084	65.3187	87.1116	81.3358
1183.11	63.5332	65.3794	87.1099	81.2788
1183.6	63.6591	65.4341	87.1171	81.2181
1184.08	63.7835	65.4852	87.1345	81.1598
1184.56	63.905	65.5349	87.162	81.1104
1185.04	64.0219	65.5838	87.1976	81.074
1185.53	64.1332	65.6327	87.2383	81.0533
1186.01	64.2386	65.6823	87.2804	81.0496
1186.49	64.3385	65.7339	87.3205	81.062
1186.97	64.4339	65.7889	87.3555	81.0886
1187.45	64.5267	65.8486	87.3827	81.1256
1187.94	64.62	65.9129	87.4001	81.1682
1188.42	64.7165	65.9804	87.4069	81.2106
1188.9	64.8187	66.0481	87.4029	81.2467
1189.38	64.9273	66.1132	87.3901	81.2708
1189.86	65.0413	66.1728	87.3719	81.2787
1190.35	65.1579	66.2253	87.3526	81.2683
1190.83	65.2737	66.2703	87.337	81.24
1191.31	65.3853	66.3082	87.3291	81.1967
1191.79	65.4905	66.3393	87.3312	81.1425
1192.28	65.5882	66.3636	87.3442	81.0828
1192.76	65.6791	66.3809	87.3667	81.0231
1193.24	65.7645	66.391	87.3964	80.9688
1193.72	65.8466	66.3948	87.4302	80.9245
1194.2	65.9278	66.3943	87.4651	80.894
1194.68	66.0101	66.3925	87.4979	80.8799
1195.17	66.0959	66.3925	87.5259	80.8829
1195.65	66.1867	66.3965	87.5466	80.902
1196.13	66.2834	66.4057	87.5577	80.9344
1196.61	66.3856	66.4196	87.5581	80.975
1197.1	66.4915	66.4372	87.5484	81.0178
1197.58	66.5982	66.4572	87.5306	81.0567
1198.06	66.7023	66.4785	87.5084	81.0859
1198.54	66.8009	66.5007	87.4863	81.1017
1199.02	66.8922	66.523	87.4687	81.1018
1199.51	66.9762	66.5442	87.4588	81.0857
1199.99	67.0547	66.5622	87.4584	81.0542
1200.47	67.1303	66.5745	87.4677	81.01
1200.95	67.2064	66.5789	87.4856	80.9563
1201.43	67.2857	66.5743	87.5102	80.8981
1201.92	67.3702	66.5614	87.5391	80.8406
1202.4	67.4607	66.5418	87.5695	80.7897
1202.88	67.5569	66.5181	87.5983	80.7506
1203.36	67.6576	66.4924	87.6221	80.7271
1203.85	67.7607	66.466	87.6376	80.7212
1204.33	67.8636	66.4398	87.6428	80.7324
1204.81	67.9633	66.4142	87.6364	80.758
1205.29	68.0573	66.3901	87.6198	80.7937
1205.77	68.1438	66.369	87.5959	80.8343
1206.26	68.2224	66.3526	87.5688	80.8743
1206.74	68.2945	66.3424	87.5432	80.9089
1207.22	68.3627	66.3385	87.5227	80.9336
1207.7	68.4305	66.3397	87.5102	80.9448
1208.18	68.5015	66.3438	87.5069	80.9398
1208.67	68.5782	66.3477	87.5128	80.9174
1209.15	68.6622	66.3493	87.5272	80.8786
1209.63	68.753	66.3474	87.5485	80.8264
1210.11	68.849	66.3416	87.5744	80.7656
1210.6	68.9474	66.3321	87.6019	80.7029
1211.08	69.0452	66.319	87.6275	80.6447
1211.56	69.1393	66.3015	87.6474	80.5972
1212.04	69.2271	66.2787	87.6583	80.565
1212.52	69.3071	66.2499	87.6583	80.5503
1213.01	69.379	66.2156	87.6473	80.5533
1213.49	69.4438	66.1776	87.6271	80.5722
1213.97	69.5041	66.1387	87.601	80.6036
1214.45	69.5631	66.1018	87.5731	80.6433
1214.93	69.6241	66.0691	87.547	80.6862
1215.42	69.6899	66.0415	87.5258	80.7266
1215.9	69.7621	66.0185	87.5116	80.759
1216.38	69.8405	65.999	87.5059	80.7784
1216.86	69.9233	65.9821	87.5092	80.7811
1217.35	70.0078	65.9674	87.5211	80.7658
1217.83	70.0905	65.955	87.5401	80.7331
1218.31	70.1686	65.945	87.564	80.6863
1218.79	70.2396	65.9369	87.5889	80.6297
1219.27	70.3025	65.929	87.6105	80.5691
1219.76	70.3574	65.9188	87.6248	80.5098
1220.24	70.4057	65.9041	87.6285	80.4573
1220.72	70.4497	65.8833	87.6207	80.416
1221.2	70.4927	65.8562	87.6021	80.3892
1221.68	70.5377	65.8241	87.5753	80.3789
1222.17	70.5876	65.7887	87.5437	80.3857
1222.65	70.6442	65.7518	87.511	80.4082
1223.13	70.7075	65.7143	87.4807	80.4432
1223.61	70.7762	65.6766	87.4557	80.4858
1224.09	70.8474	65.6388	87.4384	80.5298
1224.58	70.9178	65.6014	87.4306	80.5688
1225.06	70.9836	65.5655	87.4331	80.5971
1225.54	71.0424	65.5329	87.4455	80.6106
1226.02	71.0929	65.5052	87.4658	80.6071
1226.51	71.1354	65.4832	87.4905	80.5866
1226.99	71.1714	65.4664	87.5152	80.5505
1227.47	71.2035	65.453	87.5349	80.5018
1227.95	71.2348	65.4409	87.5458	80.4447
1228.43	71.2686	65.428	87.5457	80.3844
1228.91	71.3073	65.4133	87.5341	80.3265
1229.4	71.3525	65.3965	87.5126	80.2768
1229.88	71.4048	65.3778	87.4837	80.2402
1230.36	71.4628	65.3572	87.4507	80.2205
1230.84	71.524	65.3342	87.4168	80.2191
1231.33	71.5848	65.3079	87.3851	80.2351
1231.81	71.6416	65.2774	87.3588	80.2655
1232.29	71.6913	65.2427	87.3407	80.3054
1232.77	71.7324	65.2049	87.3329	80.3493
1233.26	71.7652	65.1661	87.3363	80.3913
1233.74	71.7914	65.1286	87.3504	80.4265
1234.22	71.8142	65.0944	87.3726	80.4503
1234.7	71.8373	65.0644	87.3989	80.4596
1235.18	71.8637	65.0387	87.424	80.4521
1235.66	71.8959	65.0168	87.4432	80.4273
1236.15	71.9349	64.9982	87.453	80.3868
1236.63	71.9805	64.9831	87.4511	80.334
1237.11	72.0313	64.9719	87.4381	80.274
1237.59	72.0848	64.9652	87.4152	80.2133
1238.08	72.1379	64.9626	87.385	80.1583
1238.56	72.1873	64.9629	87.3505	80.1147
1239.04	72.2302	64.9641	87.3152	80.0864
1239.52	72.2648	64.9641	87.2826	80.0758
1240	72.2909	64.9612	87.2564	80.0826
1240.49	72.3104	64.9548	87.2394	80.1049
1240.97	72.3261	64.9455	87.2336	80.1396
1241.45	72.3422	64.9344	87.2395	80.1823
1241.93	72.3625	64.9225	87.2555	80.2279
1242.41	72.3896	64.9102	87.2784	80.2707
1242.9	72.4249	64.8974	87.304	80.3052
1243.38	72.4677	64.8838	87.3275	80.3261
1243.86	72.5161	64.8699	87.345	80.3299
1244.34	72.5669	64.8567	87.3538	80.3148
1244.83	72.6168	64.8458	87.3527	80.282
1245.31	72.6629	64.8391	87.3413	80.2347
1245.79	72.7028	64.8375	87.3205	80.1776
1246.27	72.735	64.8409	87.2918	80.1166
1246.75	72.7597	64.8483	87.2579	80.0578
1247.24	72.778	64.8577	87.2218	80.0067
1247.72	72.7926	64.8678	87.1877	79.9681
1248.2	72.807	64.8774	87.1599	79.9453
1248.68	72.8252	64.8864	87.1419	79.9408
1249.16	72.8502	64.8949	87.136	79.9546
1249.65	72.8839	64.9027	87.1421	79.9851
1250.13	72.9261	64.909	87.1583	80.0286
1250.61	72.9745	64.9124	87.1808	80.0793
1251.09	73.0257	64.9118	87.205	80.1304
1251.58	73.0753	64.9066	87.2266	80.1749
1252.06	73.1195	64.8972	87.2418	80.2069
1252.54	73.1559	64.8851	87.2482	80.2223
1253.02	73.1834	64.8722	87.2443	80.2191
1253.5	73.2025	64.8599	87.2298	80.1976
1253.98	73.2152	64.8491	87.2051	80.1598
1254.47	73.2241	64.8398	87.1716	80.1092
1254.95	73.2327	64.8319	87.1322	80.0503
1255.43	73.2444	64.8253	87.0911	79.9884
1255.91	73.2621	64.8205	87.0526	79.929
1256.4	73.2878	64.8184	87.0213	79.8777
1256.88	73.3218	64.82	87.0003	79.8395
1257.36	73.3629	64.8252	86.9912	79.8179
1257.84	73.408	64.8332	86.9936	79.815
1258.33	73.4532	64.8421	87.0052	79.8304
1258.81	73.4944	64.8499	87.0227	79.862
1259.29	73.5286	64.8553	87.0424	79.9055
1259.77	73.5547	64.8577	87.0607	79.9554
1260.25	73.5737	64.8577	87.0746	80.0056
1260.73	73.5884	64.8561	87.0814	80.05
1261.22	73.6029	64.8537	87.0793	80.0831
1261.7	73.6212	64.8501	87.067	80.1004
1262.18	73.6466	64.8448	87.0445	80.099
1262.66	73.6813	64.8368	87.0132	80.0781
1263.15	73.7262	64.8264	86.9764	80.0392
1263.63	73.7806	64.8146	86.9384	79.9861
1264.11	73.8428	64.8031	86.9041	79.9249
1264.59	73.9099	64.794	86.8778	79.8624
1265.07	73.9782	64.7883	86.8625	79.8063
1265.56	74.0437	64.7857	86.8591	79.7627
1266.04	74.1028	64.7851	86.8663	79.7363
1266.52	74.1531	64.7849	86.8818	79.7292
1267	74.1942	64.7839	86.902	79.741
1267.48	74.2278	64.782	86.9232	79.7695
1267.97	74.2577	64.7797	86.9418	79.8111
1268.45	74.2882	64.7777	86.9545	79.861
1268.93	74.3234	64.7761	86.9583	79.9138
1269.41	74.3663	64.774	86.9511	79.9635
1269.89	74.418	64.7694	86.932	80.0042
1270.38	74.4774	64.7606	86.9016	80.0308
1270.86	74.5425	64.7464	86.8627	80.0396
1271.34	74.6099	64.7267	86.8196	80.0291
1271.82	74.6765	64.7028	86.7772	80.0008
1272.31	74.7392	64.6765	86.7403	79.958
1272.79	74.7955	64.6492	86.7123	79.9057
1273.27	74.8438	64.6215	86.6947	79.8497
1273.75	74.8837	64.5933	86.6877	79.7956
1274.23	74.9165	64.564	86.6902	79.7485
1274.72	74.9448	64.5335	86.7	79.7131
1275.2	74.9726	64.5026	86.7148	79.6927
1275.68	75.004	64.4727	86.7316	79.6899
1276.16	75.0427	64.4453	86.7471	79.7056
1276.64	75.0904	64.4211	86.7576	79.7384
1277.13	75.1468	64.4	86.7597	79.785
1277.61	75.2091	64.3804	86.7505	79.84
1278.09	75.273	64.3605	86.7288	79.8964
1278.57	75.3344	64.3388	86.6955	79.947
1279.06	75.3896	64.3145	86.6537	79.9857
1279.54	75.4362	64.2877	86.6077	80.0078
1280.02	75.4739	64.259	86.5625	80.0112
1280.5	75.5033	64.2287	86.5225	79.9956
1280.98	75.5263	64.1962	86.4913	79.9628
1281.47	75.5457	64.1606	86.4707	79.9161
1281.95	75.5645	64.1209	86.4613	79.8598
1282.43	75.5861	64.0766	86.4622	79.7994
1282.91	75.6137	64.0283	86.4718	79.7411
1283.39	75.6494	63.9778	86.4873	79.6909
1283.88	75.6939	63.9269	86.5054	79.6544
1284.36	75.7458	63.8773	86.5219	79.6357
1284.84	75.8016	63.8297	86.5324	79.6366
1285.32	75.8563	63.7838	86.5332	79.6568
1285.81	75.9053	63.7388	86.5218	79.6931
1286.29	75.9448	63.6942	86.498	79.7413
1286.77	75.9732	63.6499	86.4634	79.7955
1287.25	75.9914	63.6064	86.4215	79.8499
1287.73	76.0022	63.5646	86.3768	79.8986
1288.22	76.0095	63.5247	86.334	79.9366
1288.7	76.0171	63.4863	86.297	79.9594
1289.18	76.0283	63.4478	86.2686	79.9639
1289.66	76.0452	63.4076	86.2504	79.9489
1290.14	76.0689	63.3643	86.2431	79.9157
1290.63	76.0996	63.3175	86.2463	79.8674
1291.11	76.1359	63.2678	86.2586	79.8097
1291.59	76.1755	63.2163	86.2778	79.7496
1292.07	76.2148	63.1641	86.3	79.6942
1292.56	76.2497	63.1118	86.3212	79.6501
1293.04	76.2762	63.0597	86.3365	79.6219
1293.52	76.2918	63.0073	86.3425	79.612
1294	76.2964	62.9547	86.337	79.6209
1294.48	76.2922	62.9028	86.3198	79.647
1294.96	76.2835	62.8527	86.2928	79.6876
1295.45	76.2756	62.806	86.259	79.7385
1295.93	76.2728	62.7637	86.2224	79.7947
1296.41	76.2781	62.7261	86.1867	79.85
1296.89	76.2919	62.6926	86.1555	79.8979
1297.38	76.3131	62.662	86.1317	79.932
1297.86	76.3388	62.633	86.1174	79.9475
1298.34	76.3662	62.605	86.1138	79.942
1298.82	76.3919	62.5777	86.1208	79.9162
1299.3	76.4133	62.551	86.1369	79.8731
1299.79	76.4282	62.5248	86.1595	79.8177
1300.27	76.4347	62.4984	86.1845	79.7562
1300.75	76.4326	62.4707	86.2073	79.6952
1301.23	76.4227	62.4408	86.2239	79.6406
1301.71	76.4078	62.408	86.2312	79.5975
1302.2	76.3921	62.3727	86.228	79.5699
1302.68	76.3803	62.3362	86.2146	79.5606
1303.16	76.3763	62.2999	86.1925	79.5704
1303.64	76.3822	62.2653	86.1641	79.5982
1304.13	76.3975	62.2331	86.1325	79.6406
1304.61	76.4192	62.2036	86.1005	79.6922
1305.09	76.4431	62.1764	86.0713	79.746
1305.57	76.4646	62.1515	86.048	79.7946
1306.05	76.4801	62.1292	86.0334	79.8318
1306.54	76.4877	62.1101	86.0295	79.8531
1307.02	76.4868	62.095	86.0368	79.856
1307.5	76.4782	62.0842	86.0541	79.8403
1307.98	76.4638	62.077	86.0782	79.8072
1308.46	76.4458	62.072	86.1047	79.7595
1308.95	76.4271	62.0674	86.129	79.7011
1309.43	76.4111	62.0618	86.1469	79.6363
1309.91	76.401	62.0544	86.1555	79.5706
1310.39	76.3995	62.0451	86.1534	79.5093
1310.88	76.4074	62.0346	86.1405	79.4583
1311.36	76.4238	62.0232	86.1179	79.4231
1311.84	76.4452	62.011	86.0873	79.4077
1312.32	76.4668	61.9979	86.0517	79.4139
1312.8	76.4838	61.9834	86.0151	79.44
1313.29	76.4925	61.9676	85.9819	79.4816
1313.77	76.4916	61.9515	85.9563	79.5314
1314.25	76.4822	61.9364	85.9413	79.5816
1314.73	76.4673	61.924	85.938	79.6248
1315.21	76.4506	61.9154	85.9456	79.655
1315.7	76.4359	61.9108	85.9611	79.668
1316.18	76.4258	61.9094	85.981	79.661
1316.66	76.4223	61.9102	86.001	79.6333
1317.14	76.4265	61.9123	86.0172	79.5864
1317.62	76.4386	61.915	86.0268	79.5242
1318.11	76.458	61.9184	86.0285	79.4532
1318.59	76.4827	61.9225	86.0216	79.3815
1319.07	76.5095	61.9271	86.0066	79.3175
1319.55	76.534	61.931	85.9846	79.2684
1320.04	76.5521	61.9323	85.9575	79.2382
1320.52	76.5608	61.9294	85.9279	79.2284
1321	76.5596	61.9211	85.8986	79.2373
1321.48	76.5505	61.9072	85.873	79.2618
1321.96	76.5376	61.8889	85.8541	79.2984
1322.45	76.5258	61.8675	85.8438	79.3427
1322.93	76.5195	61.8444	85.8431	79.3904
1323.41	76.5211	61.8203	85.8513	79.4361
1323.89	76.5311	61.7952	85.8662	79.4744
1324.38	76.5482	61.7688	85.8847	79.4997
1324.86	76.5698	61.7411	85.9037	79.5075
1325.34	76.5929	61.7127	85.9197	79.4955
1325.82	76.6147	61.6844	85.9301	79.4636
1326.3	76.6327	61.6575	85.9329	79.4146
1326.79	76.6444	61.6323	85.9263	79.353
1327.27	76.648	61.6086	85.9099	79.2847
1327.75	76.6425	61.5849	85.884	79.2159
1328.23	76.6286	61.5595	85.8501	79.1528
1328.71	76.6086	61.5309	85.8116	79.1005
1329.2	76.5867	61.4987	85.7723	79.0635
1329.68	76.5676	61.4628	85.7366	79.0444
1330.16	76.5556	61.4241	85.7079	79.0446
1330.64	76.5527	61.383	85.6885	79.0631
1331.12	76.5585	61.3398	85.6786	79.097
1331.61	76.5701	61.2939	85.6773	79.1409
1332.09	76.5832	61.245	85.6823	79.1879
1332.57	76.5933	61.193	85.691	79.2307
1333.05	76.5973	61.139	85.7002	79.2628
1333.54	76.5933	61.0846	85.7075	79.2792
1334.02	76.5811	61.0319	85.7103	79.2772
1334.5	76.5615	60.9826	85.7063	79.2557
1334.98	76.536	60.9377	85.6936	79.2153
1335.46	76.5062	60.897	85.6709	79.1576
1335.94	76.4746	60.8597	85.6381	79.0854
1336.43	76.4441	60.825	85.5965	79.0028
1336.91	76.4179	60.7921	85.5485	78.915
1337.39	76.3989	60.7609	85.4974	78.8291
1337.87	76.3884	60.7317	85.4475	78.7537
1338.36	76.3858	60.7045	85.4028	78.6987
1338.84	76.3879	60.6787	85.3677	78.6734
1339.32	76.3898	60.653	85.3451	78.6827
1339.8	76.3866	60.626	85.3357	78.7241
1340.28	76.3748	60.5966	85.3375	78.7873
1340.77	76.3533	60.5642	85.3462	78.8581
1341.25	76.3238	60.5295	85.3569	78.9233
1341.73	76.2892	60.4935	85.3651	78.9745
1342.21	76.2528	60.457	85.3674	79.0073
1342.69	76.2174	60.4207	85.3612	79.0202
1343.18	76.1849	60.3845	85.345	79.0132
1343.66	76.1565	60.3481	85.3184	78.9869
1344.14	76.1327	60.3116	85.2824	78.943
1344.62	76.1137	60.2756	85.2396	78.8842
1345.11	76.0993	60.2411	85.1935	78.815
1345.59	76.0877	60.2095	85.1478	78.7412
1346.07	76.0763	60.1817	85.1056	78.6689
1346.55	76.0609	60.1576	85.069	78.6042
1347.03	76.0378	60.1364	85.0388	78.5519
1347.52	76.0041	60.1166	85.0152	78.5156
1348	75.9594	60.0968	84.9975	78.4972
1348.48	75.9059	60.0761	84.985	78.4966
1348.96	75.8477	60.054	84.9766	78.5123
1349.44	75.79	60.0309	84.97	78.5405
1349.93	75.7367	60.0069	84.9627	78.5762
1350.41	75.6901	59.9819	84.9513	78.6126
1350.89	75.6502	59.9552	84.9331	78.6428
1351.37	75.6154	59.9262	84.9062	78.6603
1351.86	75.5831	59.8945	84.8704	78.6601
1352.34	75.5505	59.8606	84.8267	78.6397
1352.82	75.5156	59.8255	84.7773	78.5995
1353.3	75.4762	59.7911	84.7252	78.5423
1353.78	75.4306	59.7586	84.6732	78.4732
1354.27	75.3771	59.7291	84.624	78.3987
1354.75	75.315	59.7024	84.5798	78.3254
1355.23	75.2449	59.6779	84.5421	78.2596
1355.71	75.1694	59.6549	84.5117	78.2059
1356.19	75.0923	59.6326	84.4885	78.1674
1356.68	75.0181	59.6108	84.4713	78.1451
1357.16	74.9504	59.5896	84.4583	78.139
1357.64	74.8909	59.5686	84.447	78.1473
1358.12	74.8388	59.5469	84.4342	78.1671
1358.61	74.7912	59.5231	84.4172	78.1941
1359.09	74.7439	59.4953	84.3936	78.2225
1359.57	74.693	59.4617	84.3618	78.2465
1360.05	74.6352	59.4213	84.321	78.2604
1360.53	74.5691	59.3737	84.2711	78.2596
1361.02	74.4941	59.3196	84.2125	78.2412
1361.5	74.4113	59.2598	84.1468	78.2056
1361.98	74.3227	59.1953	84.0774	78.1559
1362.46	74.2312	59.1271	84.0098	78.0983
1362.94	74.1403	59.0562	83.9493	78.0394
[truncated: 5,470 more rows]
