# Supplementary material for: Dataset for characterization of dissolved organic matter extracted from organic wastes and their effects on the transport of titanium dioxide nanoparticles in acidic saturated porous media in the presence of monovalent electrolyte
Source: Data Brief. 2019 Dec 20;28:105021. doi: 10.1016/j.dib.2019.105021 (PMC6940654; doi:10.1016/j.dib.2019.105021)
Supplement: Multimedia component 1 [file mmc1.zip › Raw data/Raw data for Fig. 3.xlsx]

## Sheet: Sheet1
NaCl (mmol/L)	Q (mg/g)						NaCl (mmol/L)	Q (mg/g)
	SWDOM		SLDOM		SEDOM			HA
	Mean	STEDV	Mean	STEDV	Mean	STEDV		Mean	STEDV
1	12.0392	2.02	8.3224	0.404	12.928	0.6464	5	24.8589	2.38198
10	12.7664	0.9696	7.5144	0.7272	12.2816	1.5352	10	37.2343	1.3235
20	12.3624	2.6664	7.8376	0.6464	13.1704	2.1816	25	37.2343	0.26502
