# Supplementary material for: Dataset for characterization of dissolved organic matter extracted from organic wastes and their effects on the transport of titanium dioxide nanoparticles in acidic saturated porous media in the presence of monovalent electrolyte
Source: Data Brief. 2019 Dec 20;28:105021. doi: 10.1016/j.dib.2019.105021 (PMC6940654; doi:10.1016/j.dib.2019.105021)
Supplement: Multimedia component 1 [file mmc1.zip › Raw data/Raw data for Fig. 5.xlsx]

## Sheet: Sheet1
h (nm)	Fig.5(a) SWDOM			Fig.5(b) SLDOM			Fig.5(c) SEDOM			Fig.5(d) HA
	VT (kT)			VT (kT)			VT (kT)			VT (kT)
	NaCl 1 mmol/L	NaCl 10 mmol/L	NaCl 20 mmol/L	NaCl 1 mmol/L	NaCl 10 mmol/L	NaCl 20 mmol/L	NaCl 1 mmol/L	NaCl 10 mmol/L	NaCl 20 mmol/L	NaCl 5 mmol/L	NaCl 10 mmol/L	NaCl 25 mmol/L
0.1	-92.4549	-91.184	-93.258	-96.9445	-99.9792	-100.394	-100.316	-98.5333	-98.6901	-24.8198	-23.8529	-30.7341
0.11	-82.206	-80.9366	-83.0103	-86.6939	-89.7279	-90.1425	-90.0644	-88.2828	-88.4399	-16.3185	-15.3524	-22.2312
0.12	-73.6775	-72.4097	-74.483	-78.1638	-81.1971	-81.6118	-81.5332	-79.7528	-79.9101	-9.38393	-8.4187	-15.295
0.13	-66.4716	-65.2053	-67.2783	-70.9561	-73.9889	-74.4036	-74.3244	-72.5453	-72.7028	-3.64274	-2.67837	-9.55217
0.14	-60.304	-59.0393	-61.112	-64.7869	-67.819	-68.2339	-68.1541	-66.3761	-66.534	1.16998	2.1335	-4.73782
0.15	-54.9667	-53.7034	-55.7758	-59.4478	-62.4793	-62.8943	-62.8139	-61.0372	-61.1953	5.2473	6.20997	-0.65888
0.16	-50.3034	-49.0416	-51.1137	-54.7828	-57.8137	-58.2288	-58.1478	-56.3723	-56.5307	8.73308	9.6949	2.82853
0.17	-46.1948	-44.9346	-47.0064	-50.6725	-53.7029	-54.1181	-54.0365	-52.2622	-52.4208	11.7366	12.6976	5.83371
0.18	-42.5482	-41.2895	-43.361	-47.0242	-50.054	-50.4693	-50.3871	-48.614	-48.7729	14.3425	15.3026	8.44115
0.19	-39.2903	-38.0332	-40.1043	-43.7647	-46.7938	-47.2092	-47.1264	-45.3546	-45.5138	16.6168	17.576	10.7171
0.2	-36.3627	-35.1071	-37.1779	-40.8354	-43.8639	-44.2794	-44.196	-42.4254	-42.5849	18.6123	19.5707	12.7142
0.3	-17.9595	-16.7191	-18.7867	-22.4153	-25.4377	-25.8543	-25.7651	-24.0066	-24.1686	29.6854	30.6353	23.8034
0.4	-8.9083	-7.68296	-9.74745	-13.3474	-16.3637	-16.7814	-16.6864	-14.94	-15.1045	33.5886	34.5301	27.7227
0.5	-3.57121	-2.36084	-4.42218	-7.99368	-11.0039	-11.4227	-11.3219	-9.58752	-9.75462	34.9734	35.9066	29.1235
0.6	-0.07799	1.11753	-0.94067	-4.48394	-7.48819	-7.90802	-7.80156	-6.079	-6.24862	35.2707	36.1957	29.4367
0.7	2.3691	3.54988	1.49482	-2.02044	-5.01872	-5.43959	-5.32748	-3.61671	-3.78882	35.0439	35.9606	29.2256
0.8	4.16706	5.33321	3.28126	-0.20619	-3.19852	-3.62042	-3.50271	-1.80364	-1.97822	34.5499	35.4585	28.7473
0.9	5.5354	6.68703	4.6382	1.17834	-1.80808	-2.23099	-2.10772	-0.42027	-0.59729	33.9182	34.8187	28.1312
1	6.60522	7.74244	5.69672	2.26425	-0.71629	-1.1402	-1.01143	0.66448	0.48505	33.218	34.1106	27.4466
1.1	7.45956	8.58247	6.53985	3.13457	0.15987	-0.26502	-0.1308	1.53367	1.35184	32.4887	33.3732	26.7326
1.2	8.15351	9.26222	7.22269	3.8444	0.87552	0.44965	0.58928	2.24238	2.05819	31.7527	32.6293	26.012
1.3	8.72504	9.81966	7.78321	4.4317	1.4686	1.04177	1.18677	2.82859	2.64204	31.0234	31.8922	25.298
1.4	9.20112	10.2818	8.24838	4.92346	1.96611	1.53834	1.68865	3.31927	3.1304	30.3087	31.1697	24.5985
1.5	9.60147	10.6682	8.63791	5.33938	2.38776	1.95905	2.11463	3.73412	3.54296	29.613	30.4663	23.9179
1.6	9.94078	10.9937	8.96649	5.69416	2.74823	2.3186	2.47941	4.08786	3.89441	28.9389	29.7845	23.2587
1.7	10.2302	11.2695	9.24532	5.999	3.05873	2.62818	2.79418	4.39166	4.19596	28.2874	29.1254	22.6222
1.8	10.4785	11.5042	9.48305	6.26254	3.32791	2.89646	3.0676	4.65419	4.45626	27.659	28.4894	22.0086
1.9	10.6924	11.7046	9.68649	6.49161	3.56258	3.13025	3.30648	4.88226	4.68212	27.0535	27.8764	21.4179
2	10.8773	11.8761	9.86104	6.6916	3.76815	3.33494	3.51623	5.08128	4.87895	26.4704	27.2858	20.8495
2.1	11.0376	12.0232	10.0111	6.8669	3.94899	3.51492	3.70121	5.2556	5.05111	25.9091	26.7172	20.3029
2.2	11.1768	12.1492	10.1402	7.02104	4.10866	3.67373	3.86499	5.4088	5.20216	25.3689	26.1696	19.7771
2.3	11.298	12.2572	10.2512	7.15696	4.25006	3.8143	4.01048	5.54378	5.33501	24.8488	25.6423	19.2716
2.4	11.4033	12.3496	10.3466	7.27706	4.37563	3.93903	4.1401	5.66297	5.4521	24.3481	25.1343	18.7853
2.5	11.4951	12.4284	10.4284	7.38338	4.48739	4.04997	4.25588	5.76839	5.55543	23.866	24.645	18.3174
2.6	11.5748	12.4953	10.4983	7.47762	4.58704	4.14881	4.35952	5.86174	5.64672	23.4015	24.1734	17.8672
2.7	11.6439	12.5518	10.5577	7.56123	4.67602	4.237	4.45246	5.94447	5.72741	22.9539	23.7187	17.4338
2.8	11.7038	12.599	10.6079	7.63542	4.75557	4.31576	4.53594	6.0178	5.79873	22.5225	23.2803	17.0164
2.9	11.7553	12.638	10.6499	7.70127	4.82674	4.38616	4.61102	6.0828	5.86173	22.1065	22.8573	16.6145
3	11.7996	12.6698	10.6846	7.75967	4.89044	4.4491	4.6786	6.14038	5.91732	21.7052	22.449	16.2271
3.1	11.8372	12.6951	10.7129	7.81143	4.94747	4.50537	4.73948	6.19132	5.9663	21.3179	22.0549	15.8537
3.2	11.869	12.7146	10.7353	7.85721	4.99851	4.55567	4.79433	6.23631	6.00934	20.9441	21.6743	15.4937
3.3	11.8955	12.729	10.7526	7.89764	5.04415	4.60058	4.84377	6.27594	6.04706	20.5831	21.3065	15.1464
3.4	11.9173	12.7386	10.7652	7.93322	5.08493	4.64063	4.88831	6.31075	6.07996	20.2344	20.951	14.8114
3.5	11.9347	12.7441	10.7735	7.96443	5.12131	4.6763	4.92843	6.3412	6.10853	19.8975	20.6074	14.488
3.6	11.9483	12.7457	10.7781	7.99167	5.1537	4.70799	4.96453	6.3677	6.13316	19.5718	20.2751	14.1759
3.7	11.9584	12.7439	10.7792	8.01531	5.18246	4.73606	4.99697	6.39061	6.15422	19.2569	19.9537	13.8745
3.8	11.9652	12.739	10.7772	8.03568	5.20792	4.76083	5.02609	6.41025	6.17203	18.9524	19.6426	13.5834
3.9	11.9692	12.7313	10.7724	8.05305	5.23037	4.7826	5.05216	6.42692	6.18689	18.6579	19.3416	13.3021
4	11.9705	12.721	10.765	8.06769	5.25006	4.80163	5.07546	6.44087	6.19905	18.3729	19.0501	13.0304
4.1	11.9694	12.7084	10.7552	8.07984	5.26723	4.81814	5.0962	6.45234	6.20874	18.097	18.7679	12.7677
4.2	11.966	12.6936	10.7433	8.08969	5.28208	4.83235	5.11461	6.46153	6.21616	17.8301	18.4945	12.5139
4.3	11.9606	12.6769	10.7295	8.09744	5.2948	4.84444	5.13086	6.46862	6.22152	17.5716	18.2297	12.2684
4.4	11.9534	12.6584	10.7138	8.10325	5.30557	4.85458	5.14513	6.4738	6.22497	17.3213	17.9731	12.0311
4.5	11.9445	12.6383	10.6966	8.10729	5.31454	4.86293	5.15757	6.47721	6.22667	17.0788	17.7244	11.8017
4.6	11.934	12.6167	10.6778	8.10969	5.32184	4.86963	5.16833	6.47899	6.22677	16.844	17.4834	11.5797
4.7	11.9221	12.5937	10.6577	8.11057	5.32761	4.8748	5.17752	6.47927	6.22537	16.6166	17.2498	11.3651
4.8	11.9089	12.5695	10.6363	8.11006	5.33196	4.87856	5.18527	6.47817	6.22262	16.3962	17.0233	11.1574
4.9	11.8944	12.5442	10.6138	8.10826	5.33499	4.88101	5.19168	6.47579	6.21859	16.1826	16.8037	10.9565
5	11.8788	12.5178	10.5902	8.10526	5.33681	4.88225	5.19686	6.47222	6.2134	15.9757	16.5907	10.7622
5.1	11.8622	12.4904	10.5657	8.10115	5.3375	4.88238	5.20087	6.46756	6.20713	15.7733	16.3824	10.5724
5.2	11.8446	12.4622	10.5402	8.09602	5.33714	4.88146	5.20382	6.46189	6.19987	15.5738	16.1769	10.3854
5.3	11.8262	12.4331	10.514	8.08994	5.33581	4.87958	5.20577	6.45527	6.19168	15.377	15.9743	10.2011
5.4	11.8069	12.4033	10.487	8.08297	5.33357	4.8768	5.2068	6.44778	6.18263	15.1832	15.7746	10.0197
5.5	11.7869	12.3729	10.4593	8.07518	5.33049	4.87319	5.20695	6.43949	6.17279	14.9924	15.5779	9.84114
5.6	11.7662	12.3418	10.431	8.06664	5.32663	4.86881	5.20631	6.43044	6.16222	14.8045	15.3843	9.66559
5.7	11.7448	12.3101	10.4022	8.05738	5.32204	4.8637	5.20491	6.4207	6.15096	14.6198	15.1939	9.49307
5.8	11.7229	12.278	10.3727	8.04746	5.31677	4.85792	5.20281	6.41031	6.13907	14.4382	15.0066	9.32362
5.9	11.7004	12.2453	10.3429	8.03694	5.31086	4.85152	5.20005	6.39932	6.12659	14.2598	14.8225	9.15729
6	11.6774	12.2122	10.3125	8.02584	5.30437	4.84454	5.19668	6.38777	6.11357	14.0846	14.6416	8.99412
6.1	11.654	12.1788	10.2818	8.01421	5.29732	4.83701	5.19274	6.3757	6.10005	13.9126	14.4641	8.83416
6.2	11.6301	12.1449	10.2507	8.00208	5.28976	4.82897	5.18826	6.36314	6.08605	13.7439	14.2899	8.67743
6.3	11.6059	12.1107	10.2193	7.9895	5.28172	4.82046	5.18328	6.35014	6.07162	13.5786	14.119	8.52398
6.4	11.5812	12.0763	10.1875	7.97649	5.27323	4.81151	5.17783	6.33672	6.05679	13.4167	13.9516	8.37383
6.5	11.5562	12.0415	10.1555	7.96308	5.26432	4.80215	5.17194	6.3229	6.04158	13.2581	13.7876	8.22701
6.6	11.531	12.0066	10.1233	7.9493	5.25502	4.79241	5.16564	6.30873	6.02603	13.1029	13.627	8.08355
6.7	11.5054	11.9714	10.0908	7.93517	5.24536	4.78231	5.15896	6.29423	6.01015	12.9512	13.4699	7.94347
6.8	11.4796	11.936	10.0581	7.92072	5.23535	4.77187	5.15191	6.27941	5.99397	12.8029	13.3163	7.80681
6.9	11.4535	11.9004	10.0253	7.90597	5.22503	4.76112	5.14452	6.2643	5.97752	12.6581	13.1662	7.67357
7	11.4273	11.8647	9.99225	7.89094	5.2144	4.75009	5.13682	6.24892	5.96082	12.5168	13.0197	7.54379
7.1	11.4008	11.8288	9.95909	7.87565	5.20351	4.73878	5.12881	6.23329	5.94388	12.379	12.8767	7.41748
7.2	11.3741	11.7929	9.92581	7.86013	5.19235	4.72722	5.12053	6.21744	5.92672	12.2448	12.7373	7.29466
7.3	11.3473	11.7568	9.89242	7.84438	5.18095	4.71542	5.11199	6.20136	5.90936	12.1142	12.6014	7.17534
7.4	11.3204	11.7206	9.85894	7.82842	5.16932	4.70341	5.1032	6.1851	5.89181	11.9871	12.4692	7.05955
7.5	11.2933	11.6844	9.82538	7.81227	5.15748	4.69119	5.09418	6.16864	5.8741	11.8636	12.3406	6.94729
7.6	11.2661	11.6481	9.79175	7.79594	5.14545	4.67878	5.08495	6.15202	5.85623	11.7437	12.2157	6.83859
7.7	11.2387	11.6118	9.75808	7.77944	5.13323	4.6662	5.07551	6.13525	5.83822	11.6273	12.0944	6.73345
7.8	11.2113	11.5754	9.72436	7.7628	5.12085	4.65345	5.06589	6.11833	5.82007	11.5147	11.9767	6.63188
7.9	11.1838	11.539	9.69061	7.74601	5.1083	4.64055	5.05608	6.10128	5.80181	11.4056	11.8627	6.5339
8	11.1563	11.5026	9.65685	7.7291	5.09561	4.62751	5.04612	6.08411	5.78344	11.3003	11.7524	6.43953
8.1	11.1286	11.4662	9.62307	7.71206	5.08278	4.61434	5.036	6.06683	5.76497	11.1985	11.6458	6.34876
8.2	11.1009	11.4298	9.58929	7.69492	5.06983	4.60105	5.02573	6.04945	5.74641	11.1005	11.5429	6.26161
8.3	11.0732	11.3934	9.55552	7.67767	5.05676	4.58765	5.01533	6.03197	5.72778	11.0061	11.4436	6.17808
8.4	11.0455	11.357	9.52176	7.66034	5.04358	4.57415	5.0048	6.01442	5.70907	10.9154	11.3481	6.09819
8.5	11.0177	11.3207	9.48803	7.64292	5.0303	4.56056	4.99415	5.99679	5.6903	10.8284	11.2564	6.02195
8.6	10.9899	11.2843	9.45432	7.62543	5.01693	4.54687	4.9834	5.97909	5.67148	10.7451	11.1683	5.94936
8.7	10.962	11.2481	9.42065	7.60786	5.00347	4.53311	4.97254	5.96134	5.65261	10.6654	11.084	5.88043
8.8	10.9342	11.2118	9.38702	7.59024	4.98993	4.51928	4.96159	5.94353	5.6337	10.5895	11.0034	5.81516
8.9	10.9064	11.1757	9.35344	7.57256	4.97633	4.50539	4.95055	5.92568	5.61475	10.5174	10.9266	5.75356
9	10.8785	11.1395	9.31992	7.55484	4.96266	4.49143	4.93942	5.90778	5.59577	10.4489	10.8535	5.69565
9.1	10.8507	11.1035	9.28645	7.53707	4.94893	4.47742	4.92822	5.88985	5.57677	10.3842	10.7842	5.64141
9.2	10.8229	11.0675	9.25304	7.51927	4.93515	4.46337	4.91696	5.8719	5.55776	10.3232	10.7186	5.59087
9.3	10.7951	11.0316	9.2197	7.50143	4.92132	4.44927	4.90562	5.85391	5.53873	10.2659	10.6568	5.54401
9.4	10.7674	10.9957	9.18643	7.48356	4.90745	4.43513	4.89423	5.83591	5.51969	10.2124	10.5988	5.50086
9.5	10.7396	10.96	9.15323	7.46568	4.89354	4.42097	4.88278	5.8179	5.50065	10.1626	10.5446	5.46141
9.6	10.7119	10.9243	9.12012	7.44777	4.87959	4.40677	4.87129	5.79987	5.48161	10.1166	10.4941	5.42567
9.7	10.6843	10.8887	9.08708	7.42986	4.86562	4.39255	4.85974	5.78184	5.46257	10.0743	10.4474	5.39364
9.8	10.6566	10.8532	9.05413	7.41193	4.85162	4.37831	4.84816	5.76381	5.44354	10.0358	10.4045	5.36532
9.9	10.629	10.8178	9.02127	7.39399	4.8376	4.36406	4.83654	5.74578	5.42453	10.001	10.3654	5.34072
10	10.6015	10.7825	8.9885	7.37606	4.82356	4.34979	4.82488	5.72775	5.40553	9.97006	10.3301	5.31984
10.1	10.574	10.7473	8.95582	7.35812	4.80951	4.33551	4.8132	5.70973	5.38654	9.94099	10.2967	5.30084
10.2	10.5466	10.7122	8.92324	7.34019	4.79545	4.32123	4.80149	5.69173	5.36758	9.91197	10.2634	5.28186
10.3	10.5192	10.6772	8.89076	7.32226	4.78138	4.30695	4.78975	5.67374	5.34865	9.88303	10.2302	5.2629
10.4	10.4919	10.6423	8.85838	7.30435	4.7673	4.29266	4.778	5.65576	5.32974	9.85415	10.1971	5.24397
10.5	10.4646	10.6075	8.8261	7.28644	4.75322	4.27838	4.76623	5.6378	5.31086	9.82534	10.1641	5.22508
10.6	10.4374	10.5728	8.79392	7.26855	4.73914	4.26411	4.75444	5.61987	5.29201	9.79661	10.1312	5.20621
10.7	10.4103	10.5382	8.76185	7.25068	4.72507	4.24984	4.74264	5.60196	5.2732	9.76795	10.0984	5.18738
10.8	10.3832	10.5038	8.72989	7.23283	4.711	4.23558	4.73083	5.58408	5.25442	9.73937	10.0657	5.16859
10.9	10.3562	10.4694	8.69803	7.215	4.69694	4.22134	4.71902	5.56622	5.23568	9.71087	10.0331	5.14984
11	10.3293	10.4352	8.66629	7.1972	4.68288	4.20711	4.7072	5.5484	5.21698	9.68244	10.0006	5.13113
11.1	10.3024	10.4011	8.63466	7.17942	4.66884	4.19289	4.69537	5.53061	5.19833	9.6541	9.96825	5.11246
11.2	10.2756	10.3671	8.60314	7.16166	4.65482	4.1787	4.68355	5.51285	5.17971	9.62584	9.93598	5.09384
11.3	10.2489	10.3332	8.57173	7.14394	4.6408	4.16452	4.67172	5.49513	5.16115	9.59767	9.90381	5.07526
11.4	10.2222	10.2994	8.54044	7.12625	4.62681	4.15037	4.6599	5.47745	5.14263	9.56958	9.87175	5.05673
11.5	10.1957	10.2658	8.50926	7.10859	4.61283	4.13624	4.64809	5.45981	5.12416	9.54158	9.83981	5.03825
11.6	10.1692	10.2323	8.47821	7.09096	4.59888	4.12214	4.63628	5.44221	5.10573	9.51366	9.80798	5.01982
11.7	10.1428	10.1989	8.44726	7.07337	4.58494	4.10806	4.62448	5.42465	5.08736	9.48584	9.77626	5.00144
11.8	10.1164	10.1656	8.41644	7.05582	4.57103	4.09401	4.61269	5.40713	5.06904	9.4581	9.74465	4.98312
11.9	10.0902	10.1325	8.38574	7.0383	4.55715	4.07999	4.60091	5.38965	5.05077	9.43046	9.71316	4.96485
12	10.064	10.0994	8.35515	7.02082	4.54329	4.066	4.58914	5.37223	5.03256	9.4029	9.68179	4.94663
12.1	10.0379	10.0665	8.32468	7.00339	4.52946	4.05204	4.57738	5.35485	5.01441	9.37544	9.65053	4.92847
12.2	10.0119	10.0337	8.29434	6.98599	4.51565	4.03811	4.56564	5.33751	4.9963	9.34807	9.61938	4.91037
12.3	9.986	10.0011	8.26411	6.96864	4.50188	4.02422	4.55392	5.32023	4.97826	9.3208	9.58836	4.89232
12.4	9.96017	9.96855	8.23401	6.95133	4.48813	4.01036	4.54221	5.30299	4.96027	9.29362	9.55745	4.87434
12.5	9.93441	9.93615	8.20403	6.93406	4.47442	3.99654	4.53052	5.2858	4.94235	9.26653	9.52665	4.85641
12.6	9.90874	9.90388	8.17416	6.91684	4.46074	3.98276	4.51885	5.26867	4.92448	9.23954	9.49598	4.83854
12.7	9.88316	9.87173	8.14443	6.89966	4.44709	3.96901	4.5072	5.25158	4.90667	9.21264	9.46542	4.82074
12.8	9.85767	9.8397	8.11481	6.88253	4.43347	3.9553	4.49558	5.23455	4.88892	9.18584	9.43498	4.80299
12.9	9.83226	9.8078	8.08531	6.86545	4.41989	3.94163	4.48397	5.21758	4.87123	9.15914	9.40466	4.78531
13	9.80694	9.77603	8.05594	6.84841	4.40635	3.92799	4.47239	5.20065	4.85361	9.13253	9.37445	4.76769
13.1	9.7817	9.74439	8.02669	6.83143	4.39284	3.9144	4.46083	5.18378	4.83604	9.10602	9.34437	4.75013
13.2	9.75655	9.71287	7.99756	6.81449	4.37936	3.90085	4.44929	5.16696	4.81854	9.0796	9.3144	4.73264
13.3	9.73149	9.68148	7.96855	6.7976	4.36593	3.88734	4.43778	5.1502	4.8011	9.05329	9.28455	4.7152
13.4	9.70652	9.65022	7.93966	6.78076	4.35253	3.87387	4.42629	5.1335	4.78373	9.02707	9.25482	4.69784
13.5	9.68164	9.61908	7.9109	6.76397	4.33917	3.86045	4.41483	5.11685	4.76642	9.00094	9.22521	4.68054
13.6	9.65684	9.58807	7.88226	6.74723	4.32585	3.84706	4.4034	5.10025	4.74917	8.97492	9.19572	4.6633
13.7	9.63214	9.55718	7.85374	6.73055	4.31257	3.83372	4.392	5.08372	4.73199	8.94899	9.16635	4.64612
13.8	9.60752	9.52642	7.82534	6.71391	4.29933	3.82043	4.38062	5.06724	4.71487	8.92316	9.13709	4.62902
13.9	9.58299	9.49579	7.79707	6.69733	4.28613	3.80717	4.36927	5.05081	4.69781	8.89743	9.10795	4.61198
14	9.55855	9.46528	7.76891	6.6808	4.27297	3.79397	4.35795	5.03445	4.68082	8.87179	9.07893	4.595
14.1	9.5342	9.4349	7.74088	6.66432	4.25985	3.7808	4.34666	5.01814	4.6639	8.84625	9.05003	4.57809
14.2	9.50994	9.40464	7.71297	6.64789	4.24677	3.76769	4.3354	5.00189	4.64704	8.82081	9.02125	4.56125
14.3	9.48577	9.37451	7.68517	6.63152	4.23374	3.75461	4.32417	4.9857	4.63025	8.79547	8.99258	4.54447
14.4	9.46168	9.3445	7.6575	6.6152	4.22074	3.74159	4.31297	4.96957	4.61352	8.77023	8.96403	4.52776
14.5	9.43769	9.31462	7.62995	6.59893	4.20779	3.7286	4.3018	4.9535	4.59686	8.74508	8.9356	4.51111
14.6	9.41378	9.28486	7.60252	6.58272	4.19488	3.71567	4.29066	4.93748	4.58026	8.72003	8.90729	4.49453
14.7	9.38997	9.25522	7.57521	6.56656	4.18201	3.70278	4.27955	4.92152	4.56373	8.69507	8.87909	4.47802
14.8	9.36624	9.22571	7.54802	6.55045	4.16919	3.68994	4.26848	4.90563	4.54727	8.67022	8.851	4.46157
14.9	9.3426	9.19632	7.52094	6.5344	4.15641	3.67714	4.25744	4.88979	4.53087	8.64546	8.82304	4.4452
15	9.31905	9.16706	7.49399	6.5184	4.14367	3.66439	4.24643	4.87401	4.51454	8.62079	8.79519	4.42888
15.1	9.29558	9.13791	7.46715	6.50246	4.13098	3.65169	4.23545	4.85829	4.49827	8.59623	8.76745	4.41264
15.2	9.27221	9.10889	7.44043	6.48657	4.11833	3.63904	4.22451	4.84263	4.48207	8.57176	8.73983	4.39646
15.3	9.24892	9.07999	7.41383	6.47074	4.10572	3.62643	4.2136	4.82703	4.46594	8.54738	8.71232	4.38035
15.4	9.22572	9.05121	7.38735	6.45496	4.09316	3.61387	4.20272	4.81149	4.44987	8.5231	8.68493	4.3643
15.5	9.20261	9.02256	7.36098	6.43923	4.08064	3.60135	4.19187	4.796	4.43387	8.49892	8.65765	4.34832
15.6	9.17959	8.99402	7.33473	6.42356	4.06816	3.58889	4.18106	4.78058	4.41793	8.47483	8.63049	4.33241
15.7	9.15665	8.9656	7.3086	6.40794	4.05573	3.57647	4.17028	4.76521	4.40206	8.45084	8.60344	4.31656
15.8	9.1338	8.9373	7.28258	6.39238	4.04335	3.5641	4.15954	4.74991	4.38625	8.42694	8.5765	4.30078
15.9	9.11104	8.90913	7.25667	6.37687	4.031	3.55178	4.14883	4.73466	4.37051	8.40314	8.54967	4.28507
16	9.08836	8.88107	7.23088	6.36142	4.01871	3.5395	4.13816	4.71948	4.35484	8.37943	8.52296	4.26942
16.1	9.06577	8.85312	7.20521	6.34602	4.00645	3.52727	4.12752	4.70435	4.33923	8.35581	8.49636	4.25383
16.2	9.04327	8.8253	7.17965	6.33068	3.99424	3.51509	4.11691	4.68928	4.32369	8.33229	8.46987	4.23832
16.3	9.02085	8.79759	7.1542	6.31539	3.98208	3.50296	4.10634	4.67427	4.30821	8.30886	8.44349	4.22287
16.4	8.99852	8.77	7.12886	6.30016	3.96996	3.49087	4.0958	4.65932	4.29279	8.28553	8.41722	4.20748
16.5	8.97627	8.74253	7.10364	6.28497	3.95788	3.47883	4.0853	4.64443	4.27744	8.26229	8.39106	4.19216
16.6	8.95411	8.71517	7.07853	6.26985	3.94585	3.46684	4.07483	4.62959	4.26216	8.23914	8.365	4.17691
16.7	8.93203	8.68793	7.05353	6.25478	3.93387	3.4549	4.0644	4.61482	4.24694	8.21608	8.33906	4.16172
16.8	8.91004	8.6608	7.02864	6.23976	3.92192	3.443	4.054	4.6001	4.23178	8.19311	8.31323	4.14659
16.9	8.88813	8.63379	7.00386	6.22479	3.91002	3.43115	4.04363	4.58544	4.21669	8.17024	8.28751	4.13153
17	8.86631	8.60689	6.9792	6.20988	3.89817	3.41935	4.0333	4.57084	4.20166	8.14745	8.26189	4.11654
17.1	8.84457	8.5801	6.95464	6.19503	3.88636	3.4076	4.02301	4.5563	4.1867	8.12476	8.23638	4.1016
17.2	8.82291	8.55343	6.93019	6.18022	3.8746	3.39589	4.01275	4.54181	4.1718	8.10216	8.21097	4.08674
17.3	8.80134	8.52687	6.90585	6.16548	3.86288	3.38423	4.00253	4.52739	4.15696	8.07965	8.18568	4.07193
17.4	8.77985	8.50042	6.88162	6.15078	3.8512	3.37262	3.99234	4.51302	4.14219	8.05722	8.16049	4.05719
17.5	8.75844	8.47409	6.85749	6.13614	3.83957	3.36105	3.98218	4.49871	4.12748	8.03489	8.1354	4.04252
17.6	8.73712	8.44786	6.83347	6.12155	3.82798	3.34953	3.97206	4.48445	4.11283	8.01265	8.11042	4.02791
17.7	8.71587	8.42175	6.80956	6.10701	3.81643	3.33806	3.96198	4.47025	4.09824	7.99049	8.08554	4.01336
17.8	8.69471	8.39574	6.78576	6.09253	3.80493	3.32663	3.95193	4.45611	4.08372	7.96842	8.06077	3.99887
17.9	8.67363	8.36984	6.76206	6.0781	3.79347	3.31525	3.94191	4.44203	4.06926	7.94644	8.0361	3.98445
18	8.65263	8.34406	6.73846	6.06372	3.78206	3.30392	3.93193	4.428	4.05486	7.92455	8.01154	3.97008
18.1	8.63171	8.31838	6.71497	6.0494	3.77069	3.29263	3.92198	4.41403	4.04052	7.90275	7.98707	3.95579
18.2	8.61087	8.29281	6.69159	6.03512	3.75936	3.28139	3.91207	4.40012	4.02625	7.88103	7.96271	3.94155
18.3	8.59011	8.26734	6.66831	6.0209	3.74808	3.2702	3.9022	4.38626	4.01203	7.8594	7.93845	3.92737
18.4	8.56943	8.24199	6.64513	6.00674	3.73684	3.25905	3.89235	4.37246	3.99788	7.83785	7.9143	3.91326
18.5	8.54883	8.21674	6.62205	5.99262	3.72564	3.24794	3.88255	4.35871	3.98379	7.8164	7.89024	3.89921
18.6	8.52831	8.19159	6.59908	5.97855	3.71449	3.23688	3.87277	4.34502	3.96976	7.79502	7.86628	3.88521
18.7	8.50787	8.16655	6.57621	5.96454	3.70337	3.22587	3.86303	4.33138	3.95578	7.77373	7.84243	3.87128
18.8	8.4875	8.14162	6.55344	5.95058	3.69231	3.2149	3.85333	4.3178	3.94187	7.75253	7.81867	3.85741
18.9	8.46722	8.11679	6.53077	5.93667	3.68128	3.20398	3.84366	4.30427	3.92802	7.73141	7.79501	3.8436
19	8.44701	8.09207	6.5082	5.92281	3.6703	3.1931	3.83402	4.2908	3.91423	7.71037	7.77145	3.82986
19.1	8.42687	8.06744	6.48573	5.909	3.65935	3.18227	3.82442	4.27738	3.9005	7.68942	7.74798	3.81617
19.2	8.40682	8.04292	6.46336	5.89524	3.64846	3.17148	3.81486	4.26402	3.88682	7.66855	7.72462	3.80254
19.3	8.38684	8.01851	6.44108	5.88154	3.6376	3.16074	3.80532	4.25071	3.87321	7.64776	7.70135	3.78896
19.4	8.36694	7.99419	6.41891	5.86788	3.62678	3.15004	3.79582	4.23746	3.85965	7.62706	7.67818	3.77545
19.5	8.34711	7.96998	6.39683	5.85427	3.61601	3.13939	3.78636	4.22425	3.84616	7.60643	7.6551	3.762
19.6	8.32736	7.94586	6.37486	5.84072	3.60528	3.12878	3.77692	4.21111	3.83272	7.58589	7.63212	3.74861
19.7	8.30769	7.92185	6.35297	5.82721	3.59459	3.11821	3.76752	4.19801	3.81934	7.56543	7.60924	3.73527
19.8	8.28809	7.89794	6.33119	5.81375	3.58394	3.10769	3.75816	4.18497	3.80601	7.54505	7.58645	3.72199
19.9	8.26856	7.87412	6.3095	5.80034	3.57334	3.09721	3.74883	4.17198	3.79275	7.52475	7.56375	3.70877
20	8.24911	7.85041	6.2879	5.78698	3.56277	3.08677	3.73953	4.15904	3.77954	7.50453	7.54115	3.69561
20.1	8.22973	7.82679	6.2664	5.77367	3.55225	3.07638	3.73026	4.14616	3.76639	7.48439	7.51864	3.68251
20.2	8.21043	7.80327	6.245	5.76041	3.54176	3.06603	3.72103	4.13333	3.75329	7.46433	7.49622	3.66946
20.3	8.1912	7.77985	6.22368	5.7472	3.53132	3.05572	3.71183	4.12055	3.74025	7.44435	7.47389	3.65647
20.4	8.17204	7.75652	6.20247	5.73404	3.52092	3.04546	3.70267	4.10782	3.72727	7.42445	7.45166	3.64353
20.5	8.15296	7.7333	6.18134	5.72092	3.51056	3.03524	3.69354	4.09514	3.71434	7.40463	7.42952	3.63065
20.6	8.13394	7.71016	6.16031	5.70785	3.50023	3.02506	3.68444	4.08252	3.70147	7.38488	7.40747	3.61783
20.7	8.115	7.68713	6.13936	5.69483	3.48995	3.01492	3.67537	4.06994	3.68866	7.36521	7.38551	3.60506
20.8	8.09613	7.66418	6.11851	5.68186	3.47971	3.00483	3.66633	4.05742	3.6759	7.34562	7.36364	3.59235
20.9	8.07733	7.64133	6.09775	5.66894	3.46951	2.99477	3.65733	4.04494	3.66319	7.3261	7.34185	3.5797
21	8.0586	7.61858	6.07709	5.65606	3.45935	2.98476	3.64836	4.03252	3.65054	7.30666	7.32016	3.5671
21.1	8.03995	7.59592	6.05651	5.64323	3.44922	2.97479	3.63942	4.02015	3.63794	7.2873	7.29856	3.55455
21.2	8.02136	7.57335	6.03602	5.63045	3.43914	2.96486	3.63052	4.00782	3.6254	7.26801	7.27704	3.54206
21.3	8.00284	7.55088	6.01562	5.61771	3.42909	2.95498	3.62164	3.99555	3.61291	7.2488	7.25562	3.52962
21.4	7.98439	7.52849	5.99531	5.60502	3.41909	2.94513	3.6128	3.98333	3.60047	7.22966	7.23428	3.51724
21.5	7.96601	7.5062	5.97508	5.59238	3.40912	2.93533	3.60399	3.97115	3.58809	7.2106	7.21302	3.50491
21.6	7.9477	7.484	5.95495	5.57978	3.39919	2.92556	3.59521	3.95902	3.57576	7.19161	7.19185	3.49263
21.7	7.92946	7.46189	5.9349	5.56723	3.38931	2.91584	3.58646	3.94695	3.56349	7.17269	7.17077	3.48041
21.8	7.91129	7.43987	5.91494	5.55472	3.37945	2.90615	3.57775	3.93492	3.55126	7.15385	7.14978	3.46824
21.9	7.89318	7.41794	5.89506	5.54226	3.36964	2.89651	3.56907	3.92294	3.53909	7.13508	7.12887	3.45612
22	7.87515	7.3961	5.87527	5.52984	3.35987	2.88691	3.56041	3.91101	3.52697	7.11638	7.10804	3.44406
22.1	7.85718	7.37435	5.85557	5.51747	3.35013	2.87734	3.55179	3.89912	3.51491	7.09776	7.0873	3.43205
22.2	7.83927	7.35268	5.83595	5.50515	3.34043	2.86782	3.5432	3.88729	3.50289	7.07921	7.06664	3.42008
22.3	7.82143	7.33111	5.81641	5.49287	3.33077	2.85834	3.53464	3.8755	3.49093	7.06073	7.04607	3.40818
22.4	7.80366	7.30962	5.79696	5.48063	3.32115	2.84889	3.52611	3.86376	3.47902	7.04232	7.02557	3.39632
22.5	7.78596	7.28821	5.77759	5.46844	3.31156	2.83948	3.51761	3.85206	3.46715	7.02398	7.00517	3.38451
22.6	7.76832	7.2669	5.75831	5.45629	3.30201	2.83012	3.50914	3.84041	3.45534	7.00571	6.98484	3.37276
22.7	7.75074	7.24567	5.73911	5.44419	3.2925	2.82079	3.5007	3.82881	3.44358	6.98751	6.96459	3.36105
22.8	7.73323	7.22452	5.71999	5.43213	3.28302	2.8115	3.4923	3.81726	3.43187	6.96938	6.94443	3.3494
22.9	7.71579	7.20347	5.70095	5.42011	3.27358	2.80225	3.48392	3.80575	3.42021	6.95132	6.92435	3.33779
23	7.69841	7.18249	5.682	5.40814	3.26418	2.79303	3.47557	3.79429	3.4086	6.93333	6.90434	3.32624
23.1	7.68109	7.1616	5.66312	5.39621	3.25481	2.78386	3.46725	3.78287	3.39703	6.91541	6.88442	3.31473
23.2	7.66384	7.1408	5.64433	5.38432	3.24548	2.77472	3.45896	3.7715	3.38552	6.89756	6.86458	3.30328
23.3	7.64665	7.12007	5.62562	5.37248	3.23619	2.76562	3.45071	3.76017	3.37406	6.87977	6.84481	3.29187
23.4	7.62952	7.09943	5.60698	5.36067	3.22693	2.75656	3.44248	3.74889	3.36264	6.86206	6.82513	3.28051
23.5	7.61245	7.07888	5.58843	5.34892	3.2177	2.74753	3.43428	3.73765	3.35127	6.84441	6.80552	3.26921
23.6	7.59545	7.0584	5.56995	5.3372	3.20852	2.73854	3.42611	3.72646	3.33995	6.82682	6.78599	3.25795
23.7	7.57851	7.03801	5.55155	5.32552	3.19936	2.72959	3.41797	3.71532	3.32868	6.80931	6.76654	3.24673
23.8	7.56164	7.0177	5.53324	5.31389	3.19025	2.72068	3.40985	3.70421	3.31746	6.79186	6.74716	3.23557
23.9	7.54482	6.99746	5.51499	5.3023	3.18116	2.7118	3.40177	3.69315	3.30628	6.77448	6.72786	3.22445
24	7.52806	6.97731	5.49683	5.29075	3.17212	2.70296	3.39372	3.68214	3.29516	6.75716	6.70864	3.21339
24.1	7.51137	6.95724	5.47874	5.27924	3.1631	2.69415	3.38569	3.67117	3.28407	6.73991	6.6895	3.20236
24.2	7.49474	6.93725	5.46073	5.26777	3.15413	2.68539	3.37769	3.66024	3.27304	6.72272	6.67043	3.19139
24.3	7.47816	6.91734	5.4428	5.25634	3.14518	2.67665	3.36972	3.64935	3.26205	6.7056	6.65143	3.18046
24.4	7.46165	6.89751	5.42494	5.24495	3.13627	2.66796	3.36178	3.63851	3.25111	6.68854	6.63251	3.16958
24.5	7.4452	6.87775	5.40715	5.23361	3.1274	2.65929	3.35387	3.62771	3.24021	6.67155	6.61367	3.15875
24.6	7.4288	6.85807	5.38944	5.2223	3.11856	2.65067	3.34599	3.61696	3.22936	6.65462	6.5949	3.14796
24.7	7.41247	6.83847	5.37181	5.21103	3.10975	2.64208	3.33813	3.60624	3.21856	6.63775	6.5762	3.13721
24.8	7.39619	6.81895	5.35425	5.19981	3.10097	2.63352	3.3303	3.59557	3.2078	6.62095	6.55757	3.12652
24.9	7.37997	6.79951	5.33676	5.18862	3.09223	2.625	3.3225	3.58494	3.19708	6.60421	6.53902	3.11587
25	7.36381	6.78014	5.31935	5.17747	3.08353	2.61652	3.31473	3.57435	3.18641	6.58753	6.52054	3.10526
25.1	7.34771	6.76084	5.30201	5.16636	3.07485	2.60807	3.30698	3.5638	3.17579	6.57091	6.50213	3.0947
25.2	7.33167	6.74163	5.28474	5.15529	3.06621	2.59965	3.29926	3.5533	3.16521	6.55436	6.4838	3.08418
25.3	7.31568	6.72248	5.26754	5.14426	3.0576	2.59127	3.29157	3.54283	3.15467	6.53787	6.46554	3.07371
25.4	7.29975	6.70342	5.25042	5.13327	3.04903	2.58292	3.28391	3.53241	3.14418	6.52144	6.44734	3.06328
25.5	7.28388	6.68442	5.23336	5.12232	3.04048	2.5746	3.27627	3.52203	3.13373	6.50507	6.42922	3.05289
25.6	7.26807	6.6655	5.21638	5.11141	3.03197	2.56632	3.26866	3.51168	3.12333	6.48876	6.41117	3.04255
25.7	7.25231	6.64666	5.19947	5.10053	3.02349	2.55807	3.26108	3.50138	3.11296	6.47251	6.39319	3.03226
25.8	7.2366	6.62789	5.18263	5.08969	3.01505	2.54986	3.25352	3.49112	3.10265	6.45632	6.37528	3.022
25.9	7.22095	6.60919	5.16586	5.07889	3.00663	2.54168	3.24599	3.4809	3.09237	6.44019	6.35743	3.01179
26	7.20536	6.59056	5.14916	5.06813	2.99825	2.53353	3.23849	3.47072	3.08214	6.42412	6.33966	3.00162
26.1	7.18982	6.57201	5.13252	5.0574	2.9899	2.52542	3.23101	3.46057	3.07195	6.40811	6.32195	2.9915
26.2	7.17434	6.55352	5.11596	5.04672	2.98158	2.51734	3.22356	3.45047	3.0618	6.39216	6.30432	2.98142
26.3	7.15892	6.53511	5.09946	5.03607	2.97329	2.50929	3.21613	3.44041	3.05169	6.37627	6.28675	2.97138
26.4	7.14354	6.51677	5.08304	5.02545	2.96503	2.50127	3.20873	3.43038	3.04163	6.36043	6.26925	2.96138
26.5	7.12822	6.4985	5.06668	5.01488	2.95681	2.49329	3.20136	3.4204	3.03161	6.34466	6.25181	2.95142
26.6	7.11296	6.48031	5.05039	5.00434	2.94861	2.48534	3.19401	3.41045	3.02163	6.32894	6.23444	2.94151
26.7	7.09775	6.46218	5.03416	4.99383	2.94045	2.47742	3.18669	3.40054	3.01169	6.31328	6.21714	2.93164
26.8	7.08259	6.44412	5.018	4.98337	2.93231	2.46953	3.17939	3.39067	3.00179	6.29767	6.19991	2.9218
26.9	7.06748	6.42613	5.00191	4.97293	2.92421	2.46167	3.17212	3.38084	2.99193	6.28213	6.18274	2.91201
27	7.05243	6.40821	4.98588	4.96254	2.91613	2.45385	3.16487	3.37104	2.98211	6.26663	6.16564	2.90226
27.1	7.03743	6.39035	4.96992	4.95218	2.90809	2.44606	3.15765	3.36128	2.97233	6.2512	6.1486	2.89255
27.2	7.02248	6.37257	4.95403	4.94186	2.90008	2.43829	3.15045	3.35156	2.9626	6.23582	6.13162	2.88288
27.3	7.00759	6.35485	4.9382	4.93157	2.8921	2.43056	3.14328	3.34188	2.9529	6.2205	6.11472	2.87325
27.4	6.99274	6.3372	4.92243	4.92132	2.88414	2.42286	3.13613	3.33224	2.94324	6.20523	6.09787	2.86366
27.5	6.97795	6.31962	4.90673	4.9111	2.87622	2.41519	3.12901	3.32263	2.93363	6.19002	6.08109	2.85412
27.6	6.96321	6.30211	4.89109	4.90091	2.86832	2.40756	3.12192	3.31306	2.92405	6.17486	6.06437	2.84461
27.7	6.94852	6.28466	4.87552	4.89077	2.86046	2.39995	3.11484	3.30352	2.91451	6.15976	6.04772	2.83514
27.8	6.93388	6.26728	4.86001	4.88065	2.85262	2.39237	3.10779	3.29402	2.90501	6.14471	6.03113	2.8257
27.9	6.91929	6.24996	4.84456	4.87057	2.84482	2.38482	3.10077	3.28456	2.89555	6.12972	6.0146	2.81631
28	6.90475	6.23271	4.82918	4.86053	2.83704	2.37731	3.09377	3.27513	2.88613	6.11478	5.99813	2.80696
28.1	6.89026	6.21552	4.81386	4.85052	2.82929	2.36982	3.08679	3.26574	2.87674	6.0999	5.98173	2.79764
28.2	6.87583	6.1984	4.7986	4.84054	2.82157	2.36236	3.07984	3.25639	2.8674	6.08506	5.96539	2.78837
28.3	6.86144	6.18135	4.7834	4.8306	2.81388	2.35493	3.07291	3.24707	2.85809	6.07028	5.9491	2.77913
28.4	6.8471	6.16436	4.76826	4.82069	2.80621	2.34753	3.06601	3.23779	2.84882	6.05556	5.93288	2.76993
28.5	6.83281	6.14743	4.75318	4.81082	2.79858	2.34016	3.05913	3.22854	2.83958	6.04088	5.91672	2.76077
28.6	6.81857	6.13056	4.73817	4.80097	2.79097	2.33282	3.05227	3.21932	2.83039	6.02626	5.90063	2.75164
28.7	6.80437	6.11376	4.72321	4.79116	2.78339	2.32551	3.04543	3.21015	2.82123	6.01169	5.88459	2.74255
28.8	6.79023	6.09702	4.70832	4.78139	2.77584	2.31823	3.03862	3.201	2.81211	5.99717	5.86861	2.7335
28.9	6.77613	6.08035	4.69349	4.77165	2.76832	2.31098	3.03184	3.19189	2.80303	5.98271	5.85269	2.72449
29	6.76208	6.06374	4.67871	4.76193	2.76082	2.30375	3.02507	3.18282	2.79398	5.96829	5.83683	2.71551
29.1	6.74808	6.04719	4.66399	4.75226	2.75335	2.29656	3.01833	3.17378	2.78497	5.95393	5.82103	2.70657
29.2	6.73413	6.0307	4.64934	4.74261	2.74591	2.28939	3.01161	3.16477	2.776	5.93961	5.80528	2.69767
29.3	6.72022	6.01427	4.63474	4.733	2.7385	2.28225	3.00491	3.1558	2.76706	5.92535	5.7896	2.6888
29.4	6.70636	5.9979	4.6202	4.72342	2.73111	2.27514	2.99824	3.14686	2.75816	5.91114	5.77397	2.67997
29.5	6.69255	5.9816	4.60572	4.71387	2.72375	2.26805	2.99159	3.13795	2.74929	5.89698	5.7584	2.67118
29.6	6.67878	5.96535	4.59129	4.70435	2.71642	2.261	2.98496	3.12908	2.74046	5.88286	5.74289	2.66242
29.7	6.66506	5.94916	4.57692	4.69487	2.70911	2.25397	2.97835	3.12024	2.73166	5.8688	5.72744	2.6537
29.8	6.65139	5.93304	4.56261	4.68541	2.70183	2.24697	2.97177	3.11143	2.7229	5.85479	5.71204	2.64501
29.9	6.63776	5.91697	4.54836	4.67599	2.69458	2.24	2.96521	3.10266	2.71418	5.84082	5.6967	2.63635
30	6.62418	5.90097	4.53416	4.6666	2.68735	2.23305	2.95867	3.09392	2.70549	5.82691	5.68142	2.62774
30.1	6.61064	5.88502	4.52002	4.65724	2.68015	2.22613	2.95215	3.08521	2.69683	5.81304	5.66619	2.61915
30.2	6.59715	5.86913	4.50594	4.64791	2.67298	2.21924	2.94565	3.07654	2.68821	5.79922	5.65102	2.61061
30.3	6.58371	5.8533	4.49191	4.63861	2.66583	2.21238	2.93918	3.06789	2.67963	5.78545	5.6359	2.60209
30.4	6.57031	5.83753	4.47794	4.62934	2.65871	2.20554	2.93273	3.05928	2.67107	5.77173	5.62084	2.59361
30.5	6.55695	5.82181	4.46402	4.62011	2.65161	2.19873	2.9263	3.0507	2.66256	5.75805	5.60584	2.58517
30.6	6.54364	5.80616	4.45016	4.6109	2.64454	2.19194	2.91989	3.04216	2.65407	5.74443	5.59089	2.57676
30.7	6.53037	5.79056	4.43635	4.60172	2.63749	2.18518	2.9135	3.03364	2.64562	5.73085	5.57599	2.56838
30.8	6.51714	5.77502	4.4226	4.59258	2.63047	2.17845	2.90713	3.02516	2.6372	5.71731	5.56115	2.56004
30.9	6.50396	5.75953	4.4089	4.58346	2.62348	2.17174	2.90078	3.01671	2.62882	5.70383	5.54636	2.55173
31	6.49083	5.7441	4.39525	4.57437	2.61651	2.16506	2.89446	3.00828	2.62047	5.69039	5.53162	2.54345
31.1	6.47773	5.72873	4.38166	4.56532	2.60956	2.15841	2.88816	2.99989	2.61215	5.677	5.51694	2.53521
31.2	6.46468	5.71341	4.36812	4.55629	2.60264	2.15178	2.88187	2.99153	2.60387	5.66365	5.50232	2.527
31.3	6.45167	5.69815	4.35463	4.54729	2.59574	2.14518	2.87561	2.9832	2.59562	5.65035	5.48774	2.51882
31.4	6.43871	5.68294	4.3412	4.53832	2.58887	2.1386	2.86937	2.97491	2.5874	5.63709	5.47322	2.51067
31.5	6.42579	5.66779	4.32782	4.52938	2.58203	2.13205	2.86315	2.96664	2.57921	5.62388	5.45875	2.50256
31.6	6.41291	5.6527	4.31449	4.52047	2.5752	2.12552	2.85695	2.9584	2.57106	5.61072	5.44433	2.49448
31.7	6.40007	5.63766	4.30121	4.51159	2.56841	2.11902	2.85077	2.95019	2.56294	5.5976	5.42996	2.48643
31.8	6.38727	5.62267	4.28798	4.50274	2.56163	2.11254	2.84461	2.94202	2.55485	5.58452	5.41565	2.47842
31.9	6.37452	5.60774	4.27481	4.49391	2.55488	2.10609	2.83847	2.93387	2.54679	5.57149	5.40139	2.47043
32	6.36181	5.59286	4.26169	4.48512	2.54816	2.09966	2.83235	2.92575	2.53876	5.55851	5.38718	2.46248
32.1	6.34914	5.57803	4.24862	4.47635	2.54146	2.09326	2.82625	2.91766	2.53077	5.54557	5.37301	2.45456
32.2	6.33651	5.56326	4.23559	4.46761	2.53478	2.08688	2.82017	2.90961	2.5228	5.53267	5.3589	2.44667
32.3	6.32392	5.54854	4.22262	4.4589	2.52812	2.08053	2.81411	2.90158	2.51487	5.51981	5.34485	2.43881
32.4	6.31137	5.53387	4.2097	4.45022	2.52149	2.0742	2.80807	2.89358	2.50697	5.507	5.33084	2.43099
32.5	6.29886	5.51926	4.19683	4.44156	2.51489	2.0679	2.80205	2.88561	2.4991	5.49424	5.31688	2.42319
32.6	6.28639	5.5047	4.18401	4.43293	2.5083	2.06161	2.79605	2.87766	2.49126	5.48151	5.30297	2.41543
32.7	6.27397	5.49019	4.17124	4.42433	2.50174	2.05536	2.79007	2.86975	2.48345	5.46883	5.28911	2.40769
32.8	6.26158	5.47573	4.15852	4.41576	2.4952	2.04912	2.78411	2.86187	2.47567	5.4562	5.2753	2.39999
32.9	6.24923	5.46132	4.14584	4.40721	2.48869	2.04291	2.77817	2.85401	2.46792	5.4436	5.26153	2.39231
33	6.23693	5.44697	4.13322	4.3987	2.4822	2.03673	2.77225	2.84618	2.4602	5.43105	5.24782	2.38467
33.1	6.22466	5.43266	4.12064	4.39021	2.47573	2.03057	2.76634	2.83838	2.45251	5.41854	5.23416	2.37706
33.2	6.21243	5.41841	4.10812	4.38174	2.46928	2.02443	2.76046	2.83061	2.44485	5.40607	5.22054	2.36948
33.3	6.20024	5.40421	4.09564	4.3733	2.46286	2.01831	2.75459	2.82287	2.43722	5.39364	5.20697	2.36192
33.4	6.18809	5.39006	4.0832	4.36489	2.45646	2.01222	2.74875	2.81515	2.42962	5.38126	5.19345	2.3544
33.5	6.17598	5.37595	4.07082	4.35651	2.45008	2.00615	2.74292	2.80746	2.42205	5.36891	5.17998	2.3469
33.6	6.16391	5.3619	4.05848	4.34815	2.44372	2.0001	2.73711	2.7998	2.41451	5.35661	5.16655	2.33944
33.7	6.15187	5.3479	4.04619	4.33982	2.43739	1.99408	2.73132	2.79217	2.407	5.34435	5.15317	2.332
33.8	6.13987	5.33394	4.03395	4.33152	2.43107	1.98808	2.72555	2.78457	2.39951	5.33213	5.13984	2.3246
33.9	6.12792	5.32004	4.02175	4.32324	2.42478	1.9821	2.7198	2.77699	2.39206	5.31995	5.12656	2.31722
34	6.116	5.30618	4.0096	4.31499	2.41852	1.97614	2.71406	2.76944	2.38463	5.30781	5.11332	2.30987
34.1	6.10411	5.29238	3.9975	4.30676	2.41227	1.97021	2.70834	2.76191	2.37724	5.29571	5.10013	2.30255
34.2	6.09227	5.27862	3.98544	4.29856	2.40604	1.9643	2.70265	2.75442	2.36987	5.28365	5.08698	2.29526
34.3	6.08046	5.26491	3.97343	4.29038	2.39984	1.95841	2.69697	2.74695	2.36253	5.27163	5.07388	2.28799
34.4	6.06869	5.25125	3.96146	4.28223	2.39366	1.95254	2.6913	2.7395	2.35522	5.25965	5.06083	2.28076
34.5	6.05696	5.23763	3.94954	4.27411	2.3875	1.9467	2.68566	2.73208	2.34793	5.24771	5.04782	2.27355
34.6	6.04526	5.22407	3.93766	4.26601	2.38136	1.94087	2.68004	2.72469	2.34068	5.23581	5.03486	2.26637
34.7	6.0336	5.21055	3.92583	4.25794	2.37524	1.93507	2.67443	2.71733	2.33345	5.22395	5.02194	2.25922
34.8	6.02198	5.19707	3.91404	4.24989	2.36914	1.92929	2.66884	2.70999	2.32625	5.21213	5.00906	2.2521
34.9	6.01039	5.18365	3.9023	4.24186	2.36307	1.92353	2.66326	2.70268	2.31907	5.20035	4.99624	2.245
35	5.99884	5.17027	3.8906	4.23386	2.35701	1.9178	2.65771	2.69539	2.31193	5.1886	4.98345	2.23793
35.1	5.98732	5.15694	3.87894	4.22589	2.35098	1.91208	2.65217	2.68813	2.30481	5.1769	4.97071	2.23089
35.2	5.97584	5.14365	3.86733	4.21794	2.34496	1.90639	2.64665	2.68089	2.29772	5.16523	4.95801	2.22388
35.3	5.9644	5.13041	3.85577	4.21002	2.33897	1.90072	2.64115	2.67368	2.29065	5.1536	4.94536	2.21689
35.4	5.95299	5.11722	3.84424	4.20212	2.333	1.89506	2.63567	2.6665	2.28361	5.14201	4.93275	2.20993
35.5	5.94162	5.10407	3.83276	4.19424	2.32705	1.88943	2.6302	2.65934	2.2766	5.13045	4.92019	2.20299
35.6	5.93028	5.09096	3.82132	4.18639	2.32111	1.88382	2.62475	2.6522	2.26962	5.11893	4.90766	2.19609
35.7	5.91898	5.07791	3.80993	4.17856	2.3152	1.87823	2.61931	2.64509	2.26266	5.10746	4.89519	2.18921
35.8	5.90771	5.06489	3.79858	4.17076	2.30931	1.87267	2.6139	2.63801	2.25573	5.09601	4.88275	2.18235
35.9	5.89648	5.05193	3.78727	4.16298	2.30344	1.86712	2.6085	2.63095	2.24882	5.08461	4.87035	2.17552
36	5.88528	5.039	3.776	4.15522	2.29759	1.86159	2.60312	2.62392	2.24194	5.07324	4.858	2.16872
36.1	5.87412	5.02612	3.76477	4.14749	2.29176	1.85608	2.59775	2.6169	2.23509	5.06191	4.84569	2.16195
36.2	5.86299	5.01329	3.75359	4.13978	2.28594	1.8506	2.5924	2.60992	2.22826	5.05062	4.83343	2.1552
36.3	5.8519	5.0005	3.74244	4.13209	2.28015	1.84513	2.58707	2.60296	2.22146	5.03936	4.8212	2.14847
36.4	5.84084	4.98775	3.73134	4.12443	2.27438	1.83968	2.58175	2.59602	2.21468	5.02814	4.80902	2.14178
36.5	5.82981	4.97504	3.72028	4.11679	2.26863	1.83426	2.57645	2.58911	2.20793	5.01695	4.79687	2.1351
36.6	5.81882	4.96238	3.70926	4.10918	2.26289	1.82885	2.57117	2.58222	2.20121	5.0058	4.78477	2.12845
36.7	5.80786	4.94977	3.69828	4.10159	2.25718	1.82347	2.5659	2.57535	2.19451	4.99469	4.77271	2.12183
36.8	5.79693	4.93719	3.68735	4.09402	2.25148	1.8181	2.56065	2.56851	2.18783	4.98361	4.76069	2.11524
36.9	5.78604	4.92466	3.67645	4.08647	2.24581	1.81275	2.55542	2.56169	2.18118	4.97257	4.74871	2.10866
37	5.77518	4.91217	3.66559	4.07895	2.24015	1.80742	2.5502	2.5549	2.17455	4.96156	4.73678	2.10212
37.1	5.76435	4.89972	3.65477	4.07145	2.23451	1.80212	2.545	2.54813	2.16795	4.95059	4.72488	2.09559
37.2	5.75356	4.88732	3.644	4.06397	2.2289	1.79683	2.53981	2.54138	2.16138	4.93965	4.71302	2.0891
37.3	5.7428	4.87496	3.63326	4.05651	2.2233	1.79156	2.53464	2.53466	2.15483	4.92875	4.7012	2.08262
37.4	5.73207	4.86264	3.62256	4.04908	2.21772	1.78631	2.52949	2.52796	2.1483	4.91788	4.68943	2.07618
37.5	5.72137	4.85036	3.6119	4.04167	2.21215	1.78108	2.52435	2.52128	2.1418	4.90705	4.67769	2.06975
37.6	5.71071	4.83812	3.60128	4.03428	2.20661	1.77587	2.51923	2.51463	2.13532	4.89625	4.66599	2.06335
37.7	5.70008	4.82592	3.5907	4.02691	2.20108	1.77067	2.51412	2.50799	2.12886	4.88548	4.65433	2.05698
37.8	5.68948	4.81377	3.58016	4.01957	2.19558	1.7655	2.50903	2.50138	2.12243	4.87475	4.64271	2.05062
37.9	5.67891	4.80165	3.56965	4.01224	2.19009	1.76034	2.50396	2.4948	2.11603	4.86406	4.63113	2.0443
38	5.66838	4.78958	3.55919	4.00494	2.18462	1.75521	2.4989	2.48823	2.10964	4.8534	4.61958	2.03799
38.1	5.65787	4.77754	3.54876	3.99766	2.17917	1.75009	2.49385	2.48169	2.10328	4.84277	4.60808	2.03171
38.2	5.6474	4.76555	3.53837	3.9904	2.17373	1.74499	2.48882	2.47517	2.09695	4.83217	4.59661	2.02545
38.3	5.63696	4.7536	3.52802	3.98317	2.16832	1.73991	2.48381	2.46868	2.09064	4.82161	4.58519	2.01922
38.4	5.62655	4.74169	3.51771	3.97595	2.16292	1.73484	2.47881	2.4622	2.08435	4.81108	4.5738	2.01301
38.5	5.61617	4.72981	3.50743	3.96876	2.15754	1.7298	2.47383	2.45575	2.07808	4.80059	4.56244	2.00682
38.6	5.60582	4.71798	3.49719	3.96159	2.15218	1.72477	2.46886	2.44932	2.07184	4.79012	4.55113	2.00066
38.7	5.5955	4.70618	3.48699	3.95444	2.14683	1.71977	2.4639	2.44291	2.06562	4.77969	4.53985	1.99452
38.8	5.58521	4.69443	3.47682	3.94731	2.14151	1.71478	2.45897	2.43652	2.05942	4.7693	4.52861	1.9884
38.9	5.57496	4.68271	3.4667	3.9402	2.1362	1.7098	2.45404	2.43016	2.05325	4.75893	4.51741	1.98231
39	5.56473	4.67104	3.45661	3.93311	2.13091	1.70485	2.44913	2.42381	2.0471	4.7486	4.50625	1.97623
39.1	5.55453	4.6594	3.44655	3.92604	2.12563	1.69991	2.44424	2.41749	2.04097	4.7383	4.49512	1.97019
39.2	5.54437	4.6478	3.43653	3.919	2.12037	1.69499	2.43936	2.41119	2.03486	4.72803	4.48403	1.96416
39.3	5.53423	4.63624	3.42655	3.91197	2.11513	1.69009	2.4345	2.40491	2.02878	4.71779	4.47297	1.95815
39.4	5.52412	4.62472	3.4166	3.90496	2.10991	1.68521	2.42965	2.39865	2.02272	4.70759	4.46196	1.95217
39.5	5.51405	4.61323	3.40669	3.89798	2.10471	1.68034	2.42481	2.39242	2.01668	4.69742	4.45097	1.94621
39.6	5.504	4.60178	3.39682	3.89101	2.09952	1.67549	2.41999	2.3862	2.01066	4.68727	4.44003	1.94027
39.7	5.49398	4.59037	3.38698	3.88407	2.09435	1.67066	2.41518	2.38001	2.00467	4.67717	4.42912	1.93436
39.8	5.484	4.579	3.37717	3.87715	2.08919	1.66585	2.41039	2.37383	1.99869	4.66709	4.41824	1.92846
39.9	5.47404	4.56767	3.3674	3.87024	2.08406	1.66105	2.40561	2.36768	1.99274	4.65704	4.4074	1.92259
40	5.46411	4.55637	3.35767	3.86336	2.07893	1.65627	2.40085	2.36154	1.98681	4.64702	4.3966	1.91674
40.1	5.45421	4.54511	3.34797	3.85649	2.07383	1.65151	2.3961	2.35543	1.9809	4.63704	4.38583	1.91091
40.2	5.44433	4.53389	3.33831	3.84965	2.06874	1.64676	2.39136	2.34934	1.97501	4.62708	4.3751	1.9051
40.3	5.43449	4.5227	3.32868	3.84283	2.06367	1.64203	2.38664	2.34327	1.96915	4.61716	4.3644	1.89931
40.4	5.42468	4.51155	3.31908	3.83602	2.05862	1.63732	2.38194	2.33722	1.9633	4.60726	4.35374	1.89355
40.5	5.41489	4.50044	3.30952	3.82924	2.05358	1.63262	2.37724	2.33119	1.95748	4.5974	4.34311	1.88781
40.6	5.40513	4.48936	3.29999	3.82247	2.04856	1.62795	2.37256	2.32518	1.95168	4.58757	4.33252	1.88208
40.7	5.3954	4.47832	3.2905	3.81573	2.04355	1.62328	2.3679	2.31918	1.9459	4.57776	4.32196	1.87638
40.8	5.3857	4.46732	3.28104	3.809	2.03856	1.61864	2.36325	2.31321	1.94014	4.56799	4.31143	1.8707
40.9	5.37603	4.45635	3.27161	3.80229	2.03359	1.61401	2.35861	2.30726	1.9344	4.55825	4.30094	1.86504
41	5.36638	4.44542	3.26222	3.7956	2.02863	1.60939	2.35398	2.30133	1.92868	4.54853	4.29048	1.8594
41.1	5.35677	4.43452	3.25286	3.78894	2.02369	1.6048	2.34937	2.29542	1.92298	4.53885	4.28006	1.85378
41.2	5.34718	4.42366	3.24353	3.78229	2.01876	1.60022	2.34477	2.28953	1.9173	4.52919	4.26967	1.84818
41.3	5.33761	4.41283	3.23424	3.77565	2.01385	1.59565	2.34019	2.28365	1.91165	4.51957	4.25931	1.84261
41.4	5.32808	4.40204	3.22498	3.76904	2.00896	1.5911	2.33562	2.2778	1.90601	4.50997	4.24899	1.83705
41.5	5.31857	4.39128	3.21575	3.76245	2.00408	1.58657	2.33106	2.27197	1.90039	4.50041	4.2387	1.83151
41.6	5.30909	4.38056	3.20656	3.75588	1.99922	1.58205	2.32652	2.26615	1.8948	4.49087	4.22844	1.82599
41.7	5.29964	4.36987	3.1974	3.74932	1.99437	1.57755	2.32199	2.26036	1.88922	4.48136	4.21822	1.8205
41.8	5.29021	4.35921	3.18827	3.74278	1.98954	1.57307	2.31747	2.25458	1.88366	4.47188	4.20803	1.81502
41.9	5.28081	4.3486	3.17917	3.73626	1.98473	1.5686	2.31297	2.24882	1.87813	4.46243	4.19787	1.80956
42	5.27144	4.33801	3.1701	3.72976	1.97993	1.56414	2.30847	2.24309	1.87261	4.453	4.18775	1.80413
42.1	5.2621	4.32746	3.16107	3.72328	1.97514	1.5597	2.304	2.23737	1.86711	4.44361	4.17765	1.79871
42.2	5.25278	4.31694	3.15207	3.71682	1.97037	1.55528	2.29953	2.23167	1.86164	4.43424	4.16759	1.79331
42.3	5.24348	4.30646	3.14309	3.71037	1.96562	1.55087	2.29508	2.22598	1.85618	4.4249	4.15756	1.78793
42.4	5.23422	4.29601	3.13415	3.70395	1.96088	1.54648	2.29064	2.22032	1.85074	4.41559	4.14756	1.78257
42.5	5.22498	4.28559	3.12525	3.69754	1.95615	1.5421	2.28621	2.21468	1.84532	4.40631	4.1376	1.77723
42.6	5.21576	4.27521	3.11637	3.69115	1.95144	1.53774	2.2818	2.20905	1.83992	4.39705	4.12767	1.77191
42.7	5.20658	4.26486	3.10752	3.68477	1.94675	1.5334	2.2774	2.20344	1.83454	4.38783	4.11776	1.76661
42.8	5.19741	4.25454	3.09871	3.67842	1.94207	1.52907	2.27301	2.19785	1.82918	4.37863	4.10789	1.76133
42.9	5.18828	4.24426	3.08992	3.67208	1.9374	1.52475	2.26864	2.19228	1.82384	4.36945	4.09805	1.75607
43	5.17917	4.23401	3.08117	3.66576	1.93275	1.52045	2.26427	2.18673	1.81851	4.36031	4.08825	1.75082
43.1	5.17008	4.22379	3.07245	3.65946	1.92812	1.51616	2.25992	2.18119	1.81321	4.35119	4.07847	1.7456
43.2	5.16102	4.2136	3.06375	3.65317	1.9235	1.51189	2.25558	2.17567	1.80792	4.3421	4.06872	1.74039
43.3	5.15199	4.20345	3.05509	3.64691	1.91889	1.50763	2.25126	2.17017	1.80265	4.33304	4.05901	1.7352
43.4	5.14298	4.19333	3.04646	3.64066	1.9143	1.50339	2.24695	2.16469	1.79741	4.324	4.04932	1.73004
43.5	5.13399	4.18324	3.03786	3.63443	1.90972	1.49916	2.24264	2.15923	1.79218	4.31499	4.03967	1.72489
43.6	5.12504	4.17318	3.02928	3.62821	1.90516	1.49495	2.23836	2.15378	1.78696	4.30601	4.03005	1.71975
43.7	5.1161	4.16315	3.02074	3.62201	1.90061	1.49075	2.23408	2.14836	1.78177	4.29705	4.02045	1.71464
43.8	5.10719	4.15316	3.01223	3.61583	1.89607	1.48657	2.22982	2.14294	1.7766	4.28812	4.01089	1.70954
43.9	5.09831	4.14319	3.00374	3.60967	1.89155	1.4824	2.22556	2.13755	1.77144	4.27921	4.00135	1.70447
44	5.08945	4.13326	2.99529	3.60352	1.88705	1.47824	2.22132	2.13217	1.7663	4.27034	3.99185	1.69941
44.1	5.08062	4.12336	2.98686	3.59739	1.88256	1.4741	2.2171	2.12682	1.76118	4.26148	3.98238	1.69437
44.2	5.0718	4.11349	2.97846	3.59128	1.87808	1.46997	2.21288	2.12147	1.75608	4.25266	3.97293	1.68934
44.3	5.06302	4.10366	2.9701	3.58518	1.87361	1.46586	2.20868	2.11615	1.75099	4.24386	3.96352	1.68434
44.4	5.05426	4.09385	2.96176	3.5791	1.86916	1.46176	2.20448	2.11084	1.74593	4.23508	3.95413	1.67935
44.5	5.04552	4.08407	2.95345	3.57304	1.86473	1.45768	2.2003	2.10555	1.74088	4.22634	3.94478	1.67438
44.6	5.03681	4.07433	2.94517	3.567	1.86031	1.45361	2.19614	2.10028	1.73585	4.21761	3.93545	1.66943
44.7	5.02812	4.06461	2.93691	3.56097	1.8559	1.44955	2.19198	2.09502	1.73083	4.20892	3.92615	1.66449
44.8	5.01945	4.05493	2.92869	3.55495	1.8515	1.44551	2.18783	2.08978	1.72584	4.20024	3.91688	1.65958
44.9	5.01081	4.04527	2.92049	3.54896	1.84712	1.44148	2.1837	2.08456	1.72086	4.1916	3.90764	1.65468
45	5.00219	4.03565	2.91232	3.54298	1.84275	1.43746	2.17958	2.07936	1.7159	4.18297	3.89843	1.6498
45.1	4.9936	4.02605	2.90418	3.53701	1.8384	1.43346	2.17547	2.07417	1.71095	4.17438	3.88925	1.64493
45.2	4.98503	4.01649	2.89607	3.53107	1.83406	1.42947	2.17137	2.06899	1.70602	4.16581	3.8801	1.64008
45.3	4.97648	4.00695	2.88798	3.52513	1.82973	1.4255	2.16728	2.06384	1.70111	4.15726	3.87097	1.63525
45.4	4.96796	3.99745	2.87993	3.51922	1.82542	1.42154	2.16321	2.0587	1.69622	4.14874	3.86187	1.63044
45.5	4.95945	3.98797	2.8719	3.51332	1.82112	1.41759	2.15914	2.05357	1.69135	4.14024	3.8528	1.62564
45.6	4.95098	3.97852	2.86389	3.50744	1.81683	1.41366	2.15509	2.04847	1.68649	4.13177	3.84376	1.62086
45.7	4.94252	3.9691	2.85592	3.50157	1.81256	1.40974	2.15105	2.04338	1.68164	4.12332	3.83475	1.6161
45.8	4.93409	3.95972	2.84797	3.49572	1.80829	1.40583	2.14702	2.0383	1.67682	4.1149	3.82576	1.61135
45.9	4.92568	3.95036	2.84005	3.48988	1.80405	1.40193	2.143	2.03324	1.67201	4.1065	3.8168	1.60662
46	4.9173	3.94103	2.83215	3.48406	1.79981	1.39805	2.13899	2.0282	1.66722	4.09812	3.80787	1.60191
46.1	4.90893	3.93173	2.82429	3.47826	1.79559	1.39419	2.13499	2.02317	1.66244	4.08977	3.79897	1.59721
46.2	4.90059	3.92245	2.81644	3.47247	1.79138	1.39033	2.13101	2.01816	1.65768	4.08144	3.79009	1.59253
46.3	4.89227	3.91321	2.80863	3.46669	1.78718	1.38649	2.12703	2.01317	1.65294	4.07314	3.78124	1.58787
46.4	4.88398	3.90399	2.80084	3.46094	1.783	1.38266	2.12307	2.00819	1.64822	4.06486	3.77242	1.58322
46.5	4.87571	3.8948	2.79308	3.45519	1.77883	1.37884	2.11912	2.00322	1.64351	4.05661	3.76363	1.57859
46.6	4.86745	3.88565	2.78534	3.44947	1.77467	1.37504	2.11517	1.99828	1.63881	4.04837	3.75486	1.57398
46.7	4.85923	3.87651	2.77764	3.44376	1.77053	1.37125	2.11124	1.99334	1.63413	4.04016	3.74612	1.56938
46.8	4.85102	3.86741	2.76995	3.43806	1.7664	1.36747	2.10732	1.98843	1.62947	4.03198	3.7374	1.5648
46.9	4.84283	3.85833	2.76229	3.43238	1.76228	1.36371	2.10341	1.98352	1.62483	4.02382	3.72871	1.56023
47	4.83467	3.84929	2.75466	3.42671	1.75817	1.35995	2.09951	1.97864	1.6202	4.01568	3.72005	1.55568
47.1	4.82653	3.84027	2.74706	3.42106	1.75407	1.35621	2.09563	1.97377	1.61558	4.00756	3.71142	1.55114
47.2	4.81841	3.83127	2.73948	3.41542	1.74999	1.35249	2.09175	1.96891	1.61099	3.99947	3.70281	1.54662
47.3	4.81031	3.82231	2.73192	3.4098	1.74592	1.34877	2.08788	1.96407	1.6064	3.9914	3.69422	1.54212
47.4	4.80224	3.81337	2.72439	3.4042	1.74186	1.34507	2.08403	1.95925	1.60184	3.98336	3.68567	1.53763
47.5	4.79418	3.80446	2.71689	3.3986	1.73782	1.34138	2.08018	1.95444	1.59729	3.97533	3.67714	1.53316
47.6	4.78615	3.79558	2.70941	3.39303	1.73378	1.3377	2.07634	1.94964	1.59275	3.96733	3.66863	1.5287
47.7	4.77814	3.78672	2.70195	3.38746	1.72976	1.33403	2.07252	1.94486	1.58823	3.95935	3.66015	1.52426
47.8	4.77015	3.77789	2.69452	3.38192	1.72575	1.33038	2.06871	1.9401	1.58373	3.9514	3.6517	1.51984
47.9	4.76218	3.76909	2.68712	3.37638	1.72176	1.32674	2.0649	1.93534	1.57924	3.94346	3.64327	1.51543
48	4.75423	3.76031	2.67974	3.37087	1.71777	1.32311	2.06111	1.93061	1.57476	3.93555	3.63486	1.51103
48.1	4.7463	3.75156	2.67238	3.36536	1.7138	1.31949	2.05732	1.92589	1.57031	3.92766	3.62649	1.50665
48.2	4.7384	3.74284	2.66505	3.35987	1.70984	1.31589	2.05355	1.92118	1.56586	3.9198	3.61813	1.50229
48.3	4.73051	3.73414	2.65775	3.3544	1.70589	1.31229	2.04979	1.91649	1.56143	3.91195	3.60981	1.49794
48.4	4.72265	3.72547	2.65046	3.34894	1.70195	1.30871	2.04604	1.91181	1.55702	3.90413	3.6015	1.4936
48.5	4.7148	3.71683	2.64321	3.34349	1.69803	1.30514	2.04229	1.90715	1.55262	3.89633	3.59323	1.48928
48.6	4.70698	3.70821	2.63597	3.33806	1.69411	1.30158	2.03856	1.9025	1.54824	3.88855	3.58497	1.48498
48.7	4.69918	3.69962	2.62876	3.33264	1.69021	1.29804	2.03484	1.89787	1.54387	3.88079	3.57674	1.48069
48.8	4.69139	3.69105	2.62158	3.32724	1.68632	1.2945	2.03113	1.89325	1.53952	3.87306	3.56854	1.47641
48.9	4.68363	3.68251	2.61442	3.32185	1.68244	1.29098	2.02742	1.88864	1.53518	3.86535	3.56036	1.47215
49	4.67589	3.67399	2.60728	3.31647	1.67858	1.28747	2.02373	1.88405	1.53085	3.85765	3.55221	1.4679
49.1	4.66817	3.6655	2.60016	3.31111	1.67472	1.28397	2.02005	1.87947	1.52654	3.84998	3.54408	1.46367
49.2	4.66047	3.65704	2.59307	3.30576	1.67088	1.28048	2.01638	1.87491	1.52225	3.84233	3.53597	1.45945
49.3	4.65279	3.6486	2.586	3.30043	1.66705	1.27701	2.01271	1.87036	1.51797	3.83471	3.52789	1.45525
49.4	4.64512	3.64018	2.57896	3.29511	1.66322	1.27354	2.00906	1.86583	1.5137	3.8271	3.51983	1.45106
49.5	4.63748	3.6318	2.57194	3.2898	1.65941	1.27009	2.00542	1.8613	1.50945	3.81951	3.5118	1.44689
49.6	4.62986	3.62343	2.56494	3.28451	1.65562	1.26665	2.00178	1.8568	1.50521	3.81195	3.50379	1.44273
49.7	4.62226	3.61509	2.55797	3.27923	1.65183	1.26322	1.99816	1.8523	1.50098	3.8044	3.4958	1.43858
49.8	4.61468	3.60678	2.55101	3.27396	1.64805	1.2598	1.99455	1.84782	1.49678	3.79688	3.48784	1.43445
49.9	4.60712	3.59849	2.54408	3.26871	1.64429	1.25639	1.99094	1.84336	1.49258	3.78938	3.4799	1.43033
50	4.59957	3.59022	2.53718	3.26347	1.64053	1.25299	1.98735	1.8389	1.4884	3.7819	3.47198	1.42623
