# Supplementary material for: Dataset for characterization of dissolved organic matter extracted from organic wastes and their effects on the transport of titanium dioxide nanoparticles in acidic saturated porous media in the presence of monovalent electrolyte
Source: Data Brief. 2019 Dec 20;28:105021. doi: 10.1016/j.dib.2019.105021 (PMC6940654; doi:10.1016/j.dib.2019.105021)
Supplement: Multimedia component 1 [file mmc1.zip › Raw data/Raw data for Fig. 7.xlsx]

## Sheet: Sheet1
h (nm)	Fig.6(a) SWDOM			Fig.6(b) SLDOM			Fig.6(c) SEDOM			Fig.6(d) HA
	VT (kT)			VT (kT)			VT (kT)			VT (kT)
	NaCl 1 mmol/L	NaCl 10 mmol/L	NaCl 20 mmol/L	NaCl 1 mmol/L	NaCl 10 mmol/L	NaCl 20 mmol/L	NaCl 1 mmol/L	NaCl 10 mmol/L	NaCl 20 mmol/L	NaCl 5 mmol/L	NaCl 10 mmol/L	NaCl 25 mmol/L
0.1	-521.466	-629.474	-720.099	-732.342	-858.23	-864.595	-779.647	-752.437	-773.871	-695.569	-545.783	-793.264
0.11	-438.814	-540.745	-626.865	-638.799	-758.034	-763.977	-690.334	-664.683	-684.24	-586.869	-457.907	-694.803
0.12	-369.996	-466.942	-549.339	-560.651	-674.323	-680.06	-615.892	-591.641	-609.665	-496.056	-384.755	-612.706
0.13	-311.819	-404.621	-483.895	-494.364	-603.321	-609.01	-552.895	-529.917	-546.671	-419.034	-322.939	-543.219
0.14	-262.003	-351.321	-427.945	-437.413	-542.327	-548.084	-498.894	-477.085	-492.777	-352.873	-270.035	-483.656
0.15	-218.876	-305.237	-379.589	-387.942	-489.358	-495.269	-452.092	-431.366	-446.163	-295.421	-224.264	-432.046
0.16	-181.183	-265.017	-337.403	-344.56	-442.922	-449.054	-411.144	-391.428	-405.463	-245.062	-184.294	-386.907
0.17	-147.966	-229.624	-300.298	-306.199	-401.879	-408.281	-375.017	-356.249	-369.634	-200.558	-149.103	-347.108
0.18	-118.479	-198.256	-267.426	-272.03	-365.34	-372.051	-342.91	-325.037	-337.864	-160.944	-117.898	-311.765
0.19	-92.1321	-170.275	-238.12	-241.397	-332.601	-339.652	-314.189	-297.165	-309.512	-125.457	-90.0518	-280.18
0.2	-68.4548	-145.174	-211.843	-213.774	-303.099	-310.513	-288.348	-272.132	-284.064	-93.4856	-65.0614	-251.795
0.3	80.2278	10.8422	-49.0106	-37.4211	-115.665	-127.194	-125.096	-115.481	-125.426	109.332	90.4083	-74.0671
0.4	152.844	84.8879	27.6329	51.8443	-22.2816	-37.9142	-44.2231	-39.6975	-49.4763	209.873	164.076	11.2509
0.5	195.049	126.228	69.9418	105.699	32.7208	13.3161	3.56751	3.78858	-6.50657	268.61	204.894	59.1608
0.6	222.058	151.286	95.2022	141.57	68.1898	45.3606	34.7591	31.1704	20.0574	306.035	229.261	88.2228
0.7	240.396	167.1	110.822	167.012	92.3238	66.3859	56.4369	49.3894	37.3198	331.068	244.237	106.485
0.8	253.322	177.188	120.506	185.84	109.282	80.5155	72.1537	61.9165	48.8328	348.236	253.371	118.016
0.9	262.649	183.505	126.31	200.201	121.407	90.0619	83.8891	70.6804	56.5695	360.094	258.641	125.101
1	269.463	187.224	129.467	211.392	130.124	96.425	92.834	76.8381	61.7134	368.195	261.24	129.123
1.1	274.456	189.09	130.762	220.251	136.352	100.503	99.7486	81.1258	65.0168	373.543	261.93	130.973
1.2	278.09	189.602	130.715	227.34	140.712	102.901	105.141	84.0342	66.9806	376.816	261.221	131.246
1.3	280.683	189.101	129.688	233.053	143.639	104.038	109.364	85.9028	67.951	378.489	259.468	130.36
1.4	282.463	187.834	127.935	237.674	145.448	104.217	112.67	86.9738	68.1744	378.907	256.923	128.613
1.5	283.598	185.979	125.645	241.412	146.371	103.661	115.244	87.4246	67.8307	378.326	253.775	126.225
1.6	284.212	183.672	122.956	244.428	146.587	102.537	117.227	87.3881	67.0543	376.94	250.162	123.36
1.7	284.402	181.015	119.975	246.845	146.23	100.975	118.726	86.9656	65.9472	374.9	246.192	120.145
1.8	284.243	178.086	116.781	248.758	145.41	99.0733	119.823	86.2358	64.5878	372.323	241.948	116.676
1.9	283.792	174.949	113.439	250.244	144.21	96.9114	120.585	85.2604	63.0376	369.304	237.497	113.03
2	283.097	171.652	109.998	251.367	142.701	94.5519	121.066	84.0887	61.3449	365.92	232.89	109.267
2.1	282.196	168.236	106.497	252.176	140.938	92.0449	121.307	82.7603	59.5484	362.233	228.17	105.435
2.2	281.12	164.732	102.968	252.713	138.968	89.4313	121.344	81.3073	57.6789	358.295	223.371	101.571
2.3	279.895	161.168	99.4358	253.014	136.828	86.7442	121.206	79.7562	55.7614	354.148	218.523	97.7056
2.4	278.542	157.564	95.9208	253.107	134.552	84.0107	120.918	78.1287	53.8159	349.828	213.646	93.8642
2.5	277.08	153.94	92.4392	253.018	132.165	81.2531	120.499	76.4428	51.859	345.367	208.762	90.066
2.6	275.522	150.309	89.0039	252.767	129.69	78.4898	119.968	74.7136	49.904	340.79	203.886	86.3267
2.7	273.883	146.684	85.6254	252.373	127.148	75.7357	119.34	72.9539	47.9617	336.12	199.032	82.6586
2.8	272.173	143.075	82.3119	251.852	124.555	73.0033	118.625	71.1741	46.0408	331.375	194.211	79.0716
2.9	270.402	139.492	79.07	251.217	121.924	70.3028	117.837	69.3833	44.1487	326.573	189.431	75.5733
3	268.577	135.941	75.9048	250.48	119.268	67.6425	116.984	67.5891	42.2908	321.728	184.702	72.1693
3.1	266.707	132.429	72.82	249.652	116.597	65.0293	116.074	65.7979	40.4719	316.851	180.03	68.8641
3.2	264.798	128.961	69.8185	248.742	113.921	62.4685	115.115	64.0152	38.6955	311.955	175.419	65.6604
3.3	262.854	125.54	66.9023	247.757	111.247	59.9645	114.113	62.2456	36.9644	307.049	170.876	62.5605
3.4	260.881	122.172	64.0726	246.706	108.582	57.5208	113.073	60.493	35.2808	302.142	166.403	59.5651
3.5	258.883	118.857	61.3301	245.595	105.933	55.1399	112.002	58.7607	33.646	297.241	162.004	56.6747
3.6	256.864	115.6	58.675	244.43	103.303	52.8239	110.902	57.0515	32.0612	292.352	157.682	53.889
3.7	254.827	112.401	56.1069	243.215	100.698	50.5739	109.778	55.3678	30.527	287.481	153.438	51.2071
3.8	252.775	109.263	53.6253	241.956	98.1209	48.391	108.633	53.7114	29.0436	282.634	149.274	48.6279
3.9	250.711	106.186	51.2293	240.656	95.5753	46.2755	107.471	52.084	27.611	277.816	145.191	46.1496
4	248.637	103.171	48.9176	239.32	93.0638	44.2275	106.294	50.4869	26.229	273.029	141.19	43.7705
4.1	246.555	100.219	46.6889	237.951	90.5889	42.2468	105.105	48.9211	24.8971	268.278	137.272	41.4885
4.2	244.468	97.331	44.5416	236.552	88.1525	40.3329	103.906	47.3876	23.6147	263.567	133.436	39.3011
4.3	242.377	94.5063	42.4741	235.126	85.7563	38.485	102.7	45.8869	22.3809	258.897	129.684	37.2061
4.4	240.284	91.7451	40.4845	233.676	83.4017	36.7023	101.487	44.4195	21.1949	254.271	126.015	35.2007
4.5	238.19	89.0472	38.571	232.204	81.0898	34.9837	100.27	42.9857	20.0556	249.692	122.428	33.2825
4.6	236.096	86.4125	36.7317	230.713	78.8216	33.328	99.0498	41.5857	18.962	245.161	118.924	31.4487
4.7	234.004	83.8405	34.9645	229.204	76.5977	31.734	97.8283	40.2196	17.913	240.681	115.501	29.6966
4.8	231.915	81.3308	33.2674	227.679	74.4186	30.2003	96.6067	38.8873	16.9074	236.252	112.159	28.0234
4.9	229.829	78.8826	31.6383	226.14	72.2849	28.7253	95.386	37.5887	15.9439	231.875	108.897	26.4265
5	227.748	76.4954	30.0752	224.589	70.1966	27.3078	94.1672	36.3237	15.0213	227.553	105.714	24.903
5.1	225.672	74.1684	28.576	223.026	68.1539	25.946	92.9514	35.092	14.1384	223.286	102.61	23.4503
5.2	223.603	71.9008	27.1387	221.455	66.1568	24.6384	91.7393	33.8931	13.2939	219.074	99.5831	22.0657
5.3	221.54	69.6918	25.7612	219.874	64.2051	23.3835	90.5317	32.7269	12.4865	214.919	96.6323	20.7466
5.4	219.485	67.5405	24.4416	218.287	62.2987	22.1797	89.3293	31.5928	11.715	210.82	93.7564	19.4904
5.5	217.437	65.4458	23.1777	216.694	60.4372	21.0254	88.1329	30.4903	10.9781	206.779	90.9543	18.2947
5.6	215.399	63.407	21.9677	215.096	58.6204	19.9189	86.9429	29.4191	10.2746	202.795	88.2248	17.1569
5.7	213.369	61.4229	20.8097	213.493	56.8479	18.8589	85.7599	28.3786	9.60334	198.87	85.5666	16.0746
5.8	211.349	59.4926	19.7016	211.888	55.1191	17.8435	84.5844	27.3682	8.96304	195.002	82.9785	15.0456
5.9	209.339	57.615	18.6419	210.28	53.4335	16.8715	83.4168	26.3874	8.35256	191.192	80.4592	14.0675
6	207.339	55.7892	17.6285	208.67	51.7907	15.9411	82.2576	25.4356	7.77075	187.441	78.0072	13.1382
6.1	205.35	54.0141	16.6598	207.06	50.1899	15.051	81.1071	24.5122	7.2165	183.747	75.6214	12.2555
6.2	203.372	52.2885	15.734	205.449	48.6307	14.1997	79.9656	23.6167	6.68871	180.112	73.3003	11.4175
6.3	201.404	50.6116	14.8495	203.839	47.1122	13.3857	78.8334	22.7484	6.18632	176.534	71.0427	10.622
6.4	199.449	48.9821	14.0047	202.23	45.6339	12.6078	77.7109	21.9067	5.70829	173.014	68.8471	9.86727
6.5	197.505	47.3991	13.1981	200.622	44.1951	11.8644	76.5982	21.091	5.25364	169.55	66.7123	9.15139
6.6	195.573	45.8615	12.4279	199.016	42.7951	11.1543	75.4956	20.3007	4.82138	166.144	64.6369	8.4726
6.7	193.653	44.3682	11.693	197.414	41.433	10.4763	74.4032	19.5352	4.41057	162.795	62.6196	7.82919
6.8	191.745	42.9183	10.9917	195.814	40.1083	9.82896	73.3213	18.7938	4.02031	159.501	60.6591	7.21953
6.9	189.85	41.5106	10.3227	194.217	38.8201	9.21119	72.2499	18.076	3.64972	156.264	58.754	6.64203
7	187.968	40.1442	9.68477	192.624	37.5678	8.62178	71.1893	17.3812	3.29794	153.081	56.9031	6.09519
7.1	186.098	38.8181	9.0765	191.036	36.3505	8.05959	70.1395	16.7087	2.96416	149.954	55.1051	5.57756
7.2	184.241	37.5312	8.4967	189.452	35.1675	7.52352	69.1007	16.0581	2.64758	146.881	53.3587	5.08774
7.3	182.397	36.2826	7.94417	187.873	34.0181	7.0125	68.0729	15.4285	2.34746	143.862	51.6626	4.6244
7.4	180.566	35.0712	7.41775	186.3	32.9015	6.52551	67.0562	14.8197	2.06304	140.896	50.0157	4.18627
7.5	178.748	33.8962	6.91634	184.731	31.817	6.06153	66.0506	14.2308	1.79364	137.982	48.4166	3.77213
7.6	176.944	32.7567	6.43887	183.169	30.7638	5.61961	65.0563	13.6615	1.53856	135.121	46.8643	3.3808
7.7	175.153	31.6515	5.9843	181.613	29.7412	5.19882	64.0732	13.1111	1.29717	132.312	45.3574	3.01118
7.8	173.375	30.58	5.55165	180.063	28.7485	4.79827	63.1013	12.579	1.06882	129.554	43.8949	2.6622
7.9	171.611	29.5411	5.13997	178.519	27.7849	4.4171	62.1408	12.0649	0.85293	126.846	42.4755	2.33284
8	169.86	28.534	4.74834	176.982	26.8497	4.05447	61.1915	11.5681	0.64892	124.187	41.0983	2.02211
8.1	168.123	27.5578	4.37588	175.452	25.9423	3.70958	60.2536	11.0882	0.45623	121.578	39.762	1.7291
8.2	166.399	26.6117	4.02176	173.93	25.0618	3.38168	59.327	10.6245	0.27434	119.018	38.4655	1.45292
8.3	164.689	25.6949	3.68514	172.414	24.2077	3.07001	58.4116	10.1768	0.10273	116.505	37.2079	1.19272
8.4	162.992	24.8065	3.36527	170.906	23.3793	2.77387	57.5075	9.74442	-0.05908	114.04	35.9881	0.9477
8.5	161.309	23.9457	3.0614	169.406	22.5759	2.49257	56.6146	9.32696	-0.21156	111.621	34.805	0.71708
8.6	159.639	23.1118	2.7728	167.913	21.7968	2.22546	55.7329	8.92395	-0.35515	109.248	33.6576	0.50013
8.7	157.983	22.304	2.49879	166.429	21.0414	1.97191	54.8623	8.53496	-0.49028	106.92	32.545	0.29615
8.8	156.34	21.5216	2.23872	164.952	20.309	1.73132	54.0029	8.15955	-0.61736	104.637	31.4662	0.10448
8.9	154.712	20.7638	1.99195	163.484	19.5992	1.5031	53.1545	7.7973	-0.73677	102.398	30.4203	-0.07551
9	153.096	20.03	1.75787	162.023	18.9111	1.2867	52.3171	7.44779	-0.8489	100.203	29.4064	-0.24444
9.1	151.494	19.3194	1.53592	160.572	18.2443	1.08159	51.4906	7.11063	-0.95409	98.0496	28.4235	-0.40287
9.2	149.906	18.6314	1.32553	159.128	17.5981	0.88724	50.6751	6.78542	-1.0527	95.9386	27.4708	-0.55135
9.3	148.331	17.9652	1.12618	157.693	16.972	0.70318	49.8703	6.47178	-1.14504	93.869	26.5474	-0.69041
9.4	146.77	17.3204	0.93735	156.267	16.3654	0.52894	49.0763	6.16935	-1.23143	91.8401	25.6525	-0.82053
9.5	145.221	16.6962	0.75856	154.85	15.7778	0.36405	48.293	5.87775	-1.31216	89.8513	24.7853	-0.94219
9.6	143.687	16.092	0.58934	153.441	15.2087	0.2081	47.5202	5.59665	-1.38752	87.9018	23.945	-1.05584
9.7	142.165	15.5072	0.42926	152.041	14.6574	0.06067	46.758	5.3257	-1.45778	85.9912	23.1308	-1.16189
9.8	140.657	14.9413	0.27787	150.65	14.1235	-0.07864	46.0062	5.06456	-1.5232	84.1187	22.342	-1.26077
9.9	139.163	14.3938	0.13479	149.268	13.6066	-0.2102	45.2648	4.81293	-1.58401	82.2837	21.5778	-1.35284
10	137.681	13.8639	-0.000396179	147.895	13.1061	-0.33437	44.5337	4.57048	-1.64047	80.4856	20.8375	-1.43848
10.1	136.212	13.3512	-0.12805	146.531	12.6215	-0.45151	43.8127	4.33691	-1.69279	78.7237	20.1204	-1.51804
10.2	134.757	12.8553	-0.24852	145.176	12.1524	-0.56195	43.1018	4.11193	-1.74119	76.9975	19.4258	-1.59184
10.3	133.315	12.3755	-0.36215	143.831	11.6983	-0.66599	42.401	3.89525	-1.78586	75.3063	18.7531	-1.6602
10.4	131.885	11.9114	-0.46928	142.494	11.2587	-0.76395	41.71	3.68659	-1.82701	73.6495	18.1016	-1.72341
10.5	130.469	11.4625	-0.5702	141.167	10.8334	-0.8561	41.0289	3.4857	-1.86482	72.0266	17.4706	-1.78176
10.6	129.065	11.0283	-0.66522	139.848	10.4217	-0.94274	40.3575	3.29229	-1.89946	70.4368	16.8597	-1.83552
10.7	127.675	10.6084	-0.75461	138.539	10.0234	-1.02413	39.6958	3.10613	-1.93111	68.8797	16.2681	-1.88494
10.8	126.297	10.2024	-0.83866	137.24	9.63801	-1.1005	39.0436	2.92696	-1.95992	67.3547	15.6953	-1.93026
10.9	124.931	9.80979	-0.91762	135.949	9.26515	-1.17212	38.4008	2.75455	-1.98605	65.8611	15.1408	-1.97171
11	123.579	9.43017	-0.99173	134.668	8.90445	-1.23921	37.7674	2.58868	-2.00964	64.3984	14.6039	-2.00951
11.1	122.239	9.06316	-1.06124	133.396	8.55554	-1.30199	37.1432	2.4291	-2.03082	62.9661	14.0842	-2.04387
11.2	120.911	8.70835	-1.12636	132.133	8.21806	-1.36067	36.5282	2.27562	-2.04974	61.5635	13.5811	-2.07498
11.3	119.596	8.36536	-1.18731	130.88	7.89167	-1.41545	35.9223	2.12801	-2.06651	60.1902	13.0942	-2.10303
11.4	118.293	8.03383	-1.24431	129.636	7.57603	-1.46652	35.3253	1.98608	-2.08126	58.8456	12.6228	-2.12819
11.5	117.003	7.71339	-1.29753	128.401	7.27081	-1.51407	34.7371	1.84964	-2.09409	57.5292	12.1667	-2.15063
11.6	115.724	7.40369	-1.34717	127.175	6.97568	-1.55827	34.1577	1.71848	-2.10511	56.2403	11.7252	-2.17052
11.7	114.458	7.10439	-1.39341	125.959	6.69035	-1.5993	33.587	1.59243	-2.11444	54.9786	11.298	-2.18799
11.8	113.204	6.81517	-1.43642	124.752	6.4145	-1.63729	33.0248	1.47131	-2.12216	53.7435	10.8846	-2.20319
11.9	111.962	6.53571	-1.47636	123.554	6.14785	-1.67242	32.4711	1.35494	-2.12836	52.5345	10.4846	-2.21627
12	110.732	6.2657	-1.51338	122.366	5.8901	-1.70483	31.9258	1.24317	-2.13314	51.351	10.0975	-2.22733
12.1	109.513	6.00483	-1.54764	121.187	5.64099	-1.73465	31.3887	1.13582	-2.13658	50.1927	9.72307	-2.23651
12.2	108.307	5.75282	-1.57927	120.016	5.40024	-1.76201	30.8597	1.03275	-2.13876	49.059	9.36078	-2.24392
12.3	107.112	5.50937	-1.6084	118.855	5.16759	-1.78705	30.3389	0.93379	-2.13975	47.9494	9.01031	-2.24968
12.4	105.929	5.27423	-1.63517	117.704	4.94279	-1.80988	29.8259	0.83882	-2.13962	46.8635	8.67127	-2.25387
12.5	104.757	5.04712	-1.65969	116.561	4.72559	-1.83062	29.3209	0.74767	-2.13845	45.8008	8.34333	-2.2566
12.6	103.597	4.82778	-1.68209	115.427	4.51576	-1.84937	28.8236	0.66023	-2.13629	44.7608	8.02612	-2.25796
12.7	102.448	4.61596	-1.70247	114.303	4.31305	-1.86623	28.334	0.57635	-2.13321	43.7432	7.71932	-2.25804
12.8	101.31	4.41143	-1.72094	113.188	4.11724	-1.88132	27.8519	0.49591	-2.12927	42.7474	7.4226	-2.25692
12.9	100.184	4.21394	-1.7376	112.081	3.92813	-1.89472	27.3774	0.41879	-2.12452	41.7731	7.13564	-2.25467
13	99.0689	4.02327	-1.75254	110.984	3.74548	-1.90653	26.9102	0.34487	-2.11902	40.8197	6.85815	-2.25138
13.1	97.9648	3.8392	-1.76586	109.895	3.56911	-1.91682	26.4503	0.27402	-2.11281	39.887	6.58981	-2.24712
13.2	96.8717	3.66151	-1.77764	108.816	3.3988	-1.92569	25.9976	0.20615	-2.10594	38.9744	6.33035	-2.24194
13.3	95.7895	3.49	-1.78797	107.745	3.23437	-1.9332	25.5519	0.14114	-2.09845	38.0816	6.07949	-2.23591
13.4	94.7181	3.32447	-1.79692	106.684	3.07562	-1.93943	25.1133	0.07889	-2.0904	37.2081	5.83695	-2.22909
13.5	93.6575	3.16471	-1.80457	105.631	2.92238	-1.94446	24.6816	0.01929	-2.08181	36.3536	5.60247	-2.22153
13.6	92.6075	3.01055	-1.81099	104.587	2.77447	-1.94835	24.2567	-0.03774	-2.07273	35.5177	5.3758	-2.2133
13.7	91.5682	2.86179	-1.81625	103.551	2.63171	-1.95116	23.8385	-0.0923	-2.06319	34.7	5.15669	-2.20443
13.8	90.5393	2.71827	-1.82042	102.525	2.49394	-1.95296	23.4269	-0.14448	-2.05322	33.9002	4.9449	-2.19497
13.9	89.5209	2.5798	-1.82355	101.507	2.36101	-1.9538	23.0219	-0.19437	-2.04287	33.1178	4.74019	-2.18498
14	88.5128	2.44624	-1.8257	100.498	2.23274	-1.95374	22.6234	-0.24205	-2.03215	32.3526	4.54235	-2.17448
14.1	87.515	2.3174	-1.82694	99.4968	2.109	-1.95283	22.2312	-0.28761	-2.02111	31.6041	4.35115	-2.16353
14.2	86.5274	2.19314	-1.8273	98.5047	1.98963	-1.95113	21.8452	-0.33112	-2.00976	30.872	4.16638	-2.15215
14.3	85.5499	2.07331	-1.82685	97.5212	1.8745	-1.94867	21.4655	-0.37266	-1.99812	30.156	3.98785	-2.14039
14.4	84.5824	1.95776	-1.82563	96.5461	1.76346	-1.9455	21.0918	-0.4123	-1.98624	29.4557	3.81533	-2.12827
14.5	83.6249	1.84635	-1.82369	95.5794	1.65638	-1.94167	20.7242	-0.45012	-1.97412	28.7709	3.64866	-2.11582
14.6	82.6772	1.73894	-1.82107	94.6211	1.55314	-1.93722	20.3625	-0.48617	-1.9618	28.1012	3.48763	-2.10309
14.7	81.7394	1.6354	-1.81781	93.6712	1.4536	-1.93219	20.0066	-0.52053	-1.94928	27.4462	3.33207	-2.09009
14.8	80.8112	1.5356	-1.81395	92.7296	1.35765	-1.9266	19.6565	-0.55326	-1.9366	26.8057	3.18181	-2.07684
14.9	79.8926	1.43942	-1.80953	91.7962	1.26516	-1.92051	19.3121	-0.58442	-1.92377	26.1794	3.03666	-2.06339
15	78.9836	1.34673	-1.80458	90.871	1.17603	-1.91394	18.9732	-0.61407	-1.9108	25.567	2.89648	-2.04974
15.1	78.0841	1.25742	-1.79914	89.954	1.09014	-1.90692	18.6399	-0.64227	-1.89771	24.9681	2.76109	-2.03592
15.2	77.1939	1.17138	-1.79324	89.0451	1.00739	-1.89949	18.312	-0.66907	-1.88452	24.3825	2.63034	-2.02195
15.3	76.3131	1.0885	-1.78691	88.1443	0.92768	-1.89166	17.9895	-0.69453	-1.87125	23.8099	2.50409	-2.00785
15.4	75.4415	1.00867	-1.78018	87.2515	0.85089	-1.88348	17.6722	-0.71869	-1.8579	23.2501	2.38218	-1.99363
15.5	74.579	0.93179	-1.77307	86.3667	0.77695	-1.87496	17.3602	-0.74161	-1.84449	22.7027	2.26449	-1.97932
15.6	73.7256	0.85775	-1.76561	85.4899	0.70574	-1.86613	17.0532	-0.76333	-1.83104	22.1675	2.15086	-1.96493
15.7	72.8812	0.78648	-1.75783	84.6209	0.63718	-1.85701	16.7513	-0.7839	-1.81754	21.6443	2.04118	-1.95048
15.8	72.0457	0.71786	-1.74975	83.7597	0.57119	-1.84763	16.4544	-0.80337	-1.80402	21.1328	1.9353	-1.93597
15.9	71.2191	0.65182	-1.74139	82.9063	0.50767	-1.838	16.1624	-0.82177	-1.79048	20.6327	1.83312	-1.92143
16	70.4012	0.58827	-1.73278	82.0606	0.44655	-1.82815	15.8752	-0.83915	-1.77693	20.1437	1.7345	-1.90685
16.1	69.592	0.52711	-1.72393	81.2227	0.38774	-1.81809	15.5927	-0.85555	-1.76339	19.6658	1.63933	-1.89227
16.2	68.7914	0.46828	-1.71485	80.3923	0.33117	-1.80784	15.3149	-0.871	-1.74986	19.1985	1.54751	-1.87768
16.3	67.9994	0.41169	-1.70558	79.5696	0.27676	-1.79742	15.0418	-0.88555	-1.73634	18.7417	1.45891	-1.8631
16.4	67.2157	0.35726	-1.69613	78.7543	0.22444	-1.78685	14.7731	-0.89923	-1.72285	18.2952	1.37344	-1.84853
16.5	66.4405	0.30493	-1.68651	77.9466	0.17414	-1.77613	14.509	-0.91207	-1.70939	17.8587	1.291	-1.83399
16.6	65.6736	0.25462	-1.67673	77.1463	0.12579	-1.76529	14.2492	-0.9241	-1.69597	17.4321	1.21147	-1.81947
16.7	64.9149	0.20626	-1.66682	76.3534	0.07933	-1.75433	13.9938	-0.93536	-1.68259	17.015	1.13478	-1.805
16.8	64.1643	0.15978	-1.65679	75.5678	0.03468	-1.74327	13.7426	-0.94588	-1.66926	16.6074	1.06082	-1.79058
16.9	63.4219	0.11513	-1.64664	74.7895	-0.0082	-1.73213	13.4957	-0.95569	-1.65598	16.2089	0.98951	-1.77621
17	62.6874	0.07223	-1.63639	74.0184	-0.04939	-1.72091	13.2529	-0.96482	-1.64277	15.8194	0.92075	-1.76189
17.1	61.9609	0.03104	-1.62606	73.2545	-0.08893	-1.70962	13.0141	-0.97329	-1.62961	15.4388	0.85448	-1.74765
17.2	61.2422	-0.00852	-1.61565	72.4978	-0.12688	-1.69827	12.7794	-0.98113	-1.61653	15.0667	0.79059	-1.73347
17.3	60.5313	-0.04649	-1.60518	71.7481	-0.16331	-1.68688	12.5486	-0.98837	-1.60352	14.7031	0.72902	-1.71937
17.4	59.8281	-0.08293	-1.59464	71.0054	-0.19825	-1.67545	12.3217	-0.99503	-1.59058	14.3477	0.66969	-1.70534
17.5	59.1326	-0.1179	-1.58406	70.2698	-0.23176	-1.66399	12.0986	-1.00114	-1.57772	14.0004	0.61252	-1.6914
17.6	58.4446	-0.15144	-1.57345	69.541	-0.2639	-1.65251	11.8793	-1.00671	-1.56494	13.6609	0.55744	-1.67755
17.7	57.7641	-0.1836	-1.5628	68.8192	-0.2947	-1.64102	11.6637	-1.01178	-1.55224	13.3292	0.50439	-1.66378
17.8	57.0911	-0.21444	-1.55212	68.1041	-0.32421	-1.62952	11.4517	-1.01635	-1.53963	13.0049	0.45329	-1.65011
17.9	56.4254	-0.24399	-1.54144	67.3959	-0.35248	-1.61802	11.2433	-1.02046	-1.52711	12.6881	0.40409	-1.63654
18	55.767	-0.2723	-1.53074	66.6944	-0.37955	-1.60653	11.0385	-1.02411	-1.51468	12.3785	0.35671	-1.62306
18.1	55.1158	-0.29942	-1.52004	65.9995	-0.40546	-1.59505	10.8371	-1.02734	-1.50234	12.0759	0.3111	-1.60969
18.2	54.4718	-0.32539	-1.50934	65.3113	-0.43025	-1.58359	10.6392	-1.03016	-1.4901	11.7802	0.2672	-1.59641
18.3	53.8348	-0.35024	-1.49866	64.6296	-0.45397	-1.57215	10.4446	-1.03258	-1.47795	11.4913	0.22495	-1.58325
18.4	53.2048	-0.37402	-1.48799	63.9545	-0.47664	-1.56074	10.2534	-1.03462	-1.4659	11.209	0.1843	-1.57018
18.5	52.5818	-0.39676	-1.47733	63.2858	-0.49831	-1.54937	10.0654	-1.03631	-1.45394	10.9331	0.1452	-1.55723
18.6	51.9657	-0.41851	-1.4667	62.6236	-0.519	-1.53803	9.88059	-1.03765	-1.44209	10.6635	0.10758	-1.54439
18.7	51.3563	-0.43928	-1.4561	61.9677	-0.53876	-1.52673	9.69896	-1.03866	-1.43033	10.4001	0.0714	-1.53165
18.8	50.7538	-0.45913	-1.44554	61.3182	-0.55762	-1.51547	9.52044	-1.03935	-1.41868	10.1427	0.03662	-1.51903
18.9	50.1578	-0.47808	-1.435	60.6749	-0.5756	-1.50427	9.34497	-1.03974	-1.40712	9.89122	0.00319	-1.50652
19	49.5685	-0.49617	-1.42451	60.0378	-0.59274	-1.49311	9.17251	-1.03985	-1.39567	9.64551	-0.02894	-1.49412
19.1	48.9858	-0.51341	-1.41406	59.407	-0.60908	-1.48201	9.003	-1.03968	-1.38432	9.40543	-0.05982	-1.48183
19.2	48.4095	-0.52986	-1.40366	58.7822	-0.62462	-1.47097	8.83641	-1.03925	-1.37308	9.17086	-0.08948	-1.46966
19.3	47.8396	-0.54552	-1.39331	58.1636	-0.63942	-1.45998	8.67269	-1.03856	-1.36193	8.94169	-0.11797	-1.4576
19.4	47.2761	-0.56044	-1.38301	57.5509	-0.65348	-1.44906	8.51178	-1.03764	-1.35089	8.71779	-0.14532	-1.44566
19.5	46.7189	-0.57464	-1.37276	56.9443	-0.66685	-1.43821	8.35364	-1.03649	-1.33995	8.49903	-0.17157	-1.43383
19.6	46.1679	-0.58814	-1.36257	56.3435	-0.67953	-1.42741	8.19822	-1.03512	-1.32912	8.28532	-0.19677	-1.42211
19.7	45.623	-0.60096	-1.35244	55.7487	-0.69157	-1.41669	8.04549	-1.03355	-1.31838	8.07653	-0.22095	-1.41051
19.8	45.0843	-0.61315	-1.34237	55.1597	-0.70297	-1.40604	7.8954	-1.03178	-1.30775	7.87256	-0.24413	-1.39902
19.9	44.5516	-0.6247	-1.33236	54.5765	-0.71377	-1.39546	7.7479	-1.02982	-1.29723	7.67329	-0.26636	-1.38765
20	44.0249	-0.63566	-1.32242	53.999	-0.72398	-1.38495	7.60295	-1.02769	-1.2868	7.47863	-0.28767	-1.37638
20.1	43.5041	-0.64604	-1.31254	53.4272	-0.73363	-1.37451	7.46052	-1.02538	-1.27648	7.28847	-0.30809	-1.36523
20.2	42.9891	-0.65585	-1.30273	52.861	-0.74274	-1.36415	7.32055	-1.02291	-1.26626	7.1027	-0.32766	-1.3542
20.3	42.48	-0.66514	-1.29298	52.3004	-0.75132	-1.35387	7.18301	-1.02029	-1.25614	6.92124	-0.34639	-1.34327
20.4	41.9766	-0.6739	-1.28331	51.7454	-0.7594	-1.34366	7.04786	-1.01753	-1.24612	6.74398	-0.36431	-1.33246
20.5	41.4788	-0.68216	-1.27371	51.1959	-0.76699	-1.33354	6.91506	-1.01463	-1.2362	6.57082	-0.38147	-1.32175
20.6	40.9867	-0.68995	-1.26417	50.6519	-0.77412	-1.32349	6.78457	-1.01159	-1.22638	6.40169	-0.39787	-1.31116
20.7	40.5002	-0.69727	-1.25471	50.1132	-0.78079	-1.31352	6.65635	-1.00844	-1.21666	6.23648	-0.41356	-1.30067
20.8	40.0191	-0.70414	-1.24533	49.5799	-0.78704	-1.30363	6.53036	-1.00516	-1.20704	6.07511	-0.42855	-1.2903
20.9	39.5435	-0.71059	-1.23601	49.0519	-0.79286	-1.29382	6.40657	-1.00178	-1.19751	5.91749	-0.44286	-1.28003
21	39.0733	-0.71662	-1.22677	48.5292	-0.79828	-1.28409	6.28495	-0.99829	-1.18808	5.76353	-0.45653	-1.26987
21.1	38.6085	-0.72226	-1.21761	48.0117	-0.80332	-1.27444	6.16544	-0.9947	-1.17875	5.61316	-0.46957	-1.25981
21.2	38.1489	-0.72751	-1.20851	47.4994	-0.80798	-1.26488	6.04803	-0.99103	-1.16952	5.4663	-0.48201	-1.24986
21.3	37.6945	-0.7324	-1.1995	46.9923	-0.81228	-1.25539	5.93267	-0.98726	-1.16037	5.32286	-0.49386	-1.24001
21.4	37.2454	-0.73693	-1.19056	46.4902	-0.81624	-1.24599	5.81933	-0.98341	-1.15133	5.18277	-0.50515	-1.23027
21.5	36.8013	-0.74112	-1.18169	45.9932	-0.81987	-1.23667	5.70798	-0.97948	-1.14237	5.04595	-0.51589	-1.22063
21.6	36.3623	-0.74498	-1.1729	45.5011	-0.82318	-1.22743	5.59858	-0.97549	-1.13351	4.91232	-0.52611	-1.21109
21.7	35.9283	-0.74852	-1.16419	45.014	-0.82618	-1.21827	5.4911	-0.97142	-1.12474	4.78182	-0.53583	-1.20166
21.8	35.4993	-0.75177	-1.15555	44.5319	-0.82889	-1.20919	5.3855	-0.96729	-1.11606	4.65438	-0.54505	-1.19232
21.9	35.0752	-0.75472	-1.14699	44.0546	-0.83131	-1.2002	5.28177	-0.9631	-1.10747	4.52992	-0.55381	-1.18308
22	34.6559	-0.75739	-1.1385	43.5821	-0.83346	-1.19128	5.17986	-0.95886	-1.09898	4.40838	-0.56211	-1.17394
22.1	34.2415	-0.75979	-1.13009	43.1144	-0.83535	-1.18245	5.07974	-0.95457	-1.09056	4.28969	-0.56998	-1.16489
22.2	33.8317	-0.76194	-1.12175	42.6514	-0.83698	-1.1737	4.98139	-0.95023	-1.08224	4.17379	-0.57742	-1.15594
22.3	33.4267	-0.76383	-1.11349	42.1932	-0.83838	-1.16503	4.88477	-0.94584	-1.074	4.06061	-0.58446	-1.14709
22.4	33.0264	-0.76549	-1.10531	41.7396	-0.83954	-1.15643	4.78986	-0.94142	-1.06585	3.95009	-0.5911	-1.13833
22.5	32.6306	-0.76692	-1.0972	41.2906	-0.84048	-1.14792	4.69663	-0.93696	-1.05779	3.84217	-0.59737	-1.12966
22.6	32.2394	-0.76813	-1.08916	40.8462	-0.84121	-1.13949	4.60504	-0.93246	-1.0498	3.7368	-0.60327	-1.12109
22.7	31.8527	-0.76912	-1.08119	40.4063	-0.84173	-1.13113	4.51507	-0.92793	-1.0419	3.63391	-0.60882	-1.1126
22.8	31.4705	-0.76992	-1.07331	39.9709	-0.84205	-1.12286	4.4267	-0.92338	-1.03409	3.53345	-0.61403	-1.10421
22.9	31.0926	-0.77051	-1.06549	39.5399	-0.84219	-1.11466	4.33989	-0.9188	-1.02635	3.43536	-0.61891	-1.0959
23	30.7192	-0.77093	-1.05775	39.1134	-0.84214	-1.10654	4.25462	-0.9142	-1.0187	3.33959	-0.62348	-1.08769
23.1	30.35	-0.77116	-1.05007	38.6912	-0.84192	-1.09849	4.17086	-0.90958	-1.01112	3.24608	-0.62775	-1.07956
23.2	29.9851	-0.77122	-1.04247	38.2734	-0.84154	-1.09053	4.08859	-0.90494	-1.00363	3.15479	-0.63172	-1.07151
23.3	29.6244	-0.77112	-1.03495	37.8598	-0.84099	-1.08263	4.00778	-0.90028	-0.99621	3.06567	-0.63542	-1.06355
23.4	29.2679	-0.77086	-1.02749	37.4505	-0.84029	-1.07482	3.92841	-0.89562	-0.98887	2.97865	-0.63884	-1.05568
23.5	28.9156	-0.77045	-1.0201	37.0453	-0.83945	-1.06708	3.85045	-0.89094	-0.9816	2.8937	-0.642	-1.04788
23.6	28.5673	-0.76989	-1.01279	36.6444	-0.83847	-1.05941	3.77388	-0.88625	-0.97441	2.81077	-0.64491	-1.04017
23.7	28.223	-0.7692	-1.00554	36.2476	-0.83735	-1.05181	3.69868	-0.88156	-0.96729	2.72982	-0.64758	-1.03254
23.8	27.8828	-0.76837	-0.99836	35.8548	-0.8361	-1.04429	3.62481	-0.87686	-0.96025	2.65079	-0.65002	-1.02499
23.9	27.5465	-0.76742	-0.99125	35.4662	-0.83474	-1.03684	3.55227	-0.87216	-0.95328	2.57364	-0.65224	-1.01752
24	27.2141	-0.76635	-0.98421	35.0815	-0.83325	-1.02947	3.48102	-0.86746	-0.94639	2.49834	-0.65424	-1.01013
24.1	26.8856	-0.76516	-0.97724	34.7008	-0.83165	-1.02216	3.41104	-0.86275	-0.93956	2.42483	-0.65603	-1.00281
24.2	26.5609	-0.76386	-0.97033	34.3241	-0.82995	-1.01493	3.34232	-0.85805	-0.9328	2.35308	-0.65762	-0.99557
24.3	26.24	-0.76245	-0.96349	33.9512	-0.82815	-1.00776	3.27482	-0.85335	-0.92612	2.28304	-0.65903	-0.98841
24.4	25.9228	-0.76095	-0.95671	33.5823	-0.82624	-1.00066	3.20854	-0.84866	-0.9195	2.21468	-0.66024	-0.98132
24.5	25.6094	-0.75934	-0.95	33.2171	-0.82425	-0.99364	3.14344	-0.84397	-0.91295	2.14796	-0.66129	-0.9743
24.6	25.2996	-0.75765	-0.94336	32.8558	-0.82217	-0.98668	3.07951	-0.83929	-0.90647	2.08285	-0.66216	-0.96736
24.7	24.9934	-0.75587	-0.93678	32.4982	-0.82	-0.97978	3.01673	-0.83462	-0.90005	2.01929	-0.66287	-0.96049
24.8	24.6908	-0.754	-0.93026	32.1443	-0.81775	-0.97296	2.95508	-0.82995	-0.8937	1.95727	-0.66342	-0.95369
24.9	24.3917	-0.75206	-0.9238	31.7941	-0.81543	-0.9662	2.89454	-0.8253	-0.88741	1.89673	-0.66382	-0.94696
25	24.0961	-0.75004	-0.91741	31.4475	-0.81304	-0.9595	2.83508	-0.82066	-0.88119	1.83766	-0.66408	-0.9403
25.1	23.804	-0.74795	-0.91107	31.1046	-0.81058	-0.95287	2.7767	-0.81603	-0.87503	1.78001	-0.66419	-0.9337
25.2	23.5153	-0.74579	-0.9048	30.7652	-0.80805	-0.94631	2.71936	-0.81141	-0.86893	1.72376	-0.66418	-0.92718
25.3	23.23	-0.74357	-0.89859	30.4294	-0.80546	-0.9398	2.66307	-0.80681	-0.86289	1.66886	-0.66403	-0.92072
25.4	22.9481	-0.74128	-0.89244	30.0971	-0.80281	-0.93336	2.60778	-0.80223	-0.85692	1.61529	-0.66377	-0.91433
25.5	22.6694	-0.73894	-0.88635	29.7683	-0.80011	-0.92699	2.5535	-0.79766	-0.851	1.56303	-0.66338	-0.908
25.6	22.3941	-0.73654	-0.88031	29.4429	-0.79735	-0.92067	2.5002	-0.7931	-0.84515	1.51203	-0.66289	-0.90173
25.7	22.1219	-0.73409	-0.87433	29.121	-0.79455	-0.91441	2.44786	-0.78856	-0.83935	1.46227	-0.66228	-0.89553
25.8	21.853	-0.73159	-0.86842	28.8024	-0.7917	-0.90822	2.39647	-0.78405	-0.83361	1.41372	-0.66157	-0.88939
25.9	21.5872	-0.72904	-0.86255	28.4871	-0.7888	-0.90208	2.34601	-0.77955	-0.82793	1.36635	-0.66077	-0.88332
26	21.3246	-0.72645	-0.85675	28.1752	-0.78587	-0.89601	2.29646	-0.77506	-0.82231	1.32014	-0.65987	-0.8773
26.1	21.065	-0.72382	-0.851	27.8666	-0.78289	-0.88999	2.24782	-0.7706	-0.81674	1.27505	-0.65887	-0.87134
26.2	20.8085	-0.72115	-0.8453	27.5612	-0.77988	-0.88403	2.20006	-0.76616	-0.81122	1.23107	-0.65779	-0.86545
26.3	20.5551	-0.71844	-0.83966	27.259	-0.77684	-0.87812	2.15316	-0.76174	-0.80576	1.18817	-0.65663	-0.85961
26.4	20.3046	-0.7157	-0.83407	26.96	-0.77376	-0.87228	2.10712	-0.75734	-0.80036	1.14632	-0.65539	-0.85383
26.5	20.0571	-0.71293	-0.82853	26.6641	-0.77065	-0.86648	2.06192	-0.75297	-0.795	1.10549	-0.65407	-0.84811
26.6	19.8125	-0.71012	-0.82305	26.3714	-0.76752	-0.86075	2.01754	-0.74861	-0.7897	1.06567	-0.65268	-0.84244
26.7	19.5708	-0.70729	-0.81762	26.0817	-0.76436	-0.85506	1.97396	-0.74428	-0.78445	1.02683	-0.65122	-0.83683
26.8	19.3319	-0.70443	-0.81224	25.7952	-0.76118	-0.84944	1.93119	-0.73997	-0.77926	0.98895	-0.6497	-0.83128
26.9	19.0959	-0.70155	-0.80691	25.5116	-0.75797	-0.84386	1.88919	-0.73568	-0.77411	0.95201	-0.64811	-0.82578
27	18.8627	-0.69865	-0.80164	25.2311	-0.75475	-0.83834	1.84796	-0.73142	-0.76901	0.91597	-0.64646	-0.82033
27.1	18.6322	-0.69572	-0.79641	24.9535	-0.7515	-0.83287	1.80749	-0.72718	-0.76397	0.88083	-0.64475	-0.81494
27.2	18.4045	-0.69278	-0.79123	24.6789	-0.74824	-0.82745	1.76776	-0.72296	-0.75897	0.84657	-0.64299	-0.8096
27.3	18.1794	-0.68981	-0.7861	24.4071	-0.74497	-0.82209	1.72875	-0.71877	-0.75402	0.81315	-0.64118	-0.80431
27.4	17.9571	-0.68684	-0.78102	24.1383	-0.74168	-0.81677	1.69046	-0.7146	-0.74912	0.78056	-0.63932	-0.79907
27.5	17.7373	-0.68384	-0.77598	23.8723	-0.73838	-0.8115	1.65287	-0.71046	-0.74426	0.74879	-0.63742	-0.79389
27.6	17.5202	-0.68084	-0.771	23.6091	-0.73507	-0.80628	1.61597	-0.70634	-0.73945	0.71781	-0.63547	-0.78875
27.7	17.3057	-0.67782	-0.76605	23.3488	-0.73175	-0.80112	1.57976	-0.70225	-0.73469	0.68761	-0.63347	-0.78366
27.8	17.0937	-0.67479	-0.76116	23.0912	-0.72842	-0.796	1.5442	-0.69818	-0.72997	0.65816	-0.63144	-0.77862
27.9	16.8842	-0.67176	-0.75631	22.8363	-0.72508	-0.79092	1.5093	-0.69414	-0.7253	0.62946	-0.62937	-0.77363
28	16.6772	-0.66871	-0.75151	22.5842	-0.72174	-0.7859	1.47505	-0.69012	-0.72067	0.60147	-0.62726	-0.76869
28.1	16.4727	-0.66566	-0.74675	22.3347	-0.71839	-0.78092	1.44142	-0.68613	-0.71609	0.57419	-0.62512	-0.76379
28.2	16.2706	-0.6626	-0.74203	22.088	-0.71504	-0.77599	1.40842	-0.68216	-0.71154	0.5476	-0.62295	-0.75894
28.3	16.0709	-0.65954	-0.73736	21.8438	-0.71169	-0.7711	1.37603	-0.67822	-0.70705	0.52168	-0.62075	-0.75414
28.4	15.8736	-0.65648	-0.73273	21.6023	-0.70833	-0.76626	1.34423	-0.6743	-0.70259	0.49642	-0.61852	-0.74938
28.5	15.6787	-0.65341	-0.72814	21.3633	-0.70498	-0.76146	1.31303	-0.67041	-0.69817	0.4718	-0.61626	-0.74466
28.6	15.486	-0.65034	-0.7236	21.1269	-0.70162	-0.75671	1.2824	-0.66655	-0.6938	0.4478	-0.61398	-0.73999
28.7	15.2957	-0.64727	-0.7191	20.893	-0.69827	-0.752	1.25234	-0.66271	-0.68947	0.42442	-0.61168	-0.73537
28.8	15.1076	-0.6442	-0.71463	20.6616	-0.69492	-0.74733	1.22283	-0.65889	-0.68517	0.40164	-0.60936	-0.73078
28.9	14.9218	-0.64113	-0.71021	20.4327	-0.69157	-0.7427	1.19388	-0.6551	-0.68092	0.37944	-0.60701	-0.72624
29	14.7382	-0.63806	-0.70583	20.2062	-0.68822	-0.73812	1.16546	-0.65134	-0.67671	0.3578	-0.60465	-0.72174
29.1	14.5568	-0.63499	-0.70149	19.9822	-0.68488	-0.73358	1.13758	-0.64761	-0.67253	0.33673	-0.60226	-0.71729
29.2	14.3776	-0.63193	-0.69719	19.7605	-0.68154	-0.72908	1.11021	-0.64389	-0.66839	0.3162	-0.59987	-0.71287
29.3	14.2005	-0.62887	-0.69292	19.5413	-0.67821	-0.72462	1.08335	-0.64021	-0.66429	0.2962	-0.59745	-0.7085
29.4	14.0255	-0.62582	-0.6887	19.3244	-0.67489	-0.7202	1.05699	-0.63655	-0.66023	0.27671	-0.59503	-0.70416
29.5	13.8527	-0.62277	-0.68451	19.1098	-0.67157	-0.71582	1.03113	-0.63291	-0.65621	0.25773	-0.59259	-0.69986
29.6	13.6819	-0.61972	-0.68036	18.8976	-0.66826	-0.71148	1.00575	-0.62931	-0.65222	0.23925	-0.59014	-0.69561
29.7	13.5131	-0.61669	-0.67625	18.6876	-0.66496	-0.70718	0.98084	-0.62572	-0.64827	0.22125	-0.58768	-0.69139
29.8	13.3463	-0.61366	-0.67217	18.4799	-0.66167	-0.70292	0.95641	-0.62216	-0.64435	0.20372	-0.58521	-0.68721
29.9	13.1816	-0.61063	-0.66814	18.2744	-0.65838	-0.6987	0.93243	-0.61863	-0.64047	0.18665	-0.58273	-0.68307
30	13.0189	-0.60762	-0.66413	18.0711	-0.65511	-0.69451	0.9089	-0.61512	-0.63662	0.17003	-0.58024	-0.67896
30.1	12.858	-0.60461	-0.66016	17.87	-0.65184	-0.69036	0.88581	-0.61164	-0.63281	0.15384	-0.57775	-0.67489
30.2	12.6991	-0.60161	-0.65623	17.6711	-0.64859	-0.68625	0.86316	-0.60818	-0.62903	0.13809	-0.57525	-0.67086
30.3	12.5422	-0.59862	-0.65233	17.4744	-0.64534	-0.68217	0.84093	-0.60475	-0.62529	0.12275	-0.57275	-0.66687
30.4	12.3871	-0.59564	-0.64847	17.2797	-0.64211	-0.67813	0.81912	-0.60134	-0.62158	0.10782	-0.57025	-0.66291
30.5	12.2338	-0.59267	-0.64464	17.0872	-0.63889	-0.67412	0.79773	-0.59795	-0.6179	0.09329	-0.56774	-0.65898
30.6	12.0825	-0.58971	-0.64084	16.8967	-0.63568	-0.67015	0.77673	-0.59459	-0.61425	0.07915	-0.56523	-0.65509
30.7	11.9329	-0.58676	-0.63708	16.7083	-0.63248	-0.66622	0.75614	-0.59126	-0.61064	0.06538	-0.56271	-0.65123
30.8	11.7851	-0.58382	-0.63335	16.5219	-0.6293	-0.66231	0.73594	-0.58795	-0.60706	0.05199	-0.5602	-0.64741
30.9	11.6391	-0.58089	-0.62965	16.3376	-0.62613	-0.65845	0.71611	-0.58466	-0.60351	0.03896	-0.55769	-0.64362
31	11.4949	-0.57797	-0.62598	16.1552	-0.62297	-0.65461	0.69667	-0.5814	-0.59999	0.02628	-0.55517	-0.63987
31.1	11.3524	-0.57507	-0.62235	15.9748	-0.61982	-0.65081	0.67759	-0.57816	-0.5965	0.01395	-0.55266	-0.63615
31.2	11.2116	-0.57217	-0.61875	15.7964	-0.61669	-0.64704	0.65888	-0.57494	-0.59304	0.00195	-0.55015	-0.63246
31.3	11.0725	-0.56929	-0.61517	15.6199	-0.61357	-0.64331	0.64052	-0.57175	-0.58961	-0.00972	-0.54764	-0.6288
31.4	10.9351	-0.56642	-0.61163	15.4453	-0.61047	-0.6396	0.62252	-0.56858	-0.58621	-0.02106	-0.54513	-0.62517
31.5	10.7993	-0.56357	-0.60812	15.2726	-0.60738	-0.63593	0.60486	-0.56543	-0.58284	-0.0321	-0.54263	-0.62158
31.6	10.6652	-0.56073	-0.60464	15.1017	-0.60431	-0.63229	0.58753	-0.56231	-0.5795	-0.04283	-0.54013	-0.61801
31.7	10.5327	-0.5579	-0.60119	14.9328	-0.60125	-0.62868	0.57054	-0.55921	-0.57619	-0.05326	-0.53763	-0.61448
31.8	10.4018	-0.55508	-0.59777	14.7657	-0.5982	-0.6251	0.55387	-0.55614	-0.57291	-0.0634	-0.53514	-0.61097
31.9	10.2725	-0.55228	-0.59437	14.6003	-0.59517	-0.62155	0.53753	-0.55308	-0.56965	-0.07325	-0.53265	-0.6075
32	10.1447	-0.54949	-0.59101	14.4368	-0.59216	-0.61804	0.52149	-0.55005	-0.56642	-0.08283	-0.53017	-0.60406
32.1	10.0185	-0.54671	-0.58767	14.2751	-0.58916	-0.61455	0.50577	-0.54705	-0.56322	-0.09214	-0.5277	-0.60064
32.2	9.8938	-0.54395	-0.58436	14.1151	-0.58617	-0.61109	0.49035	-0.54406	-0.56005	-0.10118	-0.52523	-0.59726
32.3	9.77061	-0.5412	-0.58108	13.9568	-0.5832	-0.60766	0.47522	-0.5411	-0.5569	-0.10997	-0.52276	-0.5939
32.4	9.64891	-0.53847	-0.57783	13.8003	-0.58025	-0.60425	0.46039	-0.53815	-0.55378	-0.1185	-0.52031	-0.59057
32.5	9.52868	-0.53575	-0.5746	13.6455	-0.57731	-0.60088	0.44585	-0.53523	-0.55069	-0.12679	-0.51786	-0.58727
32.6	9.4099	-0.53304	-0.57141	13.4923	-0.57439	-0.59754	0.43158	-0.53234	-0.54762	-0.13484	-0.51542	-0.584
32.7	9.29256	-0.53035	-0.56823	13.3409	-0.57149	-0.59422	0.4176	-0.52946	-0.54457	-0.14266	-0.51298	-0.58075
32.8	9.17664	-0.52768	-0.56509	13.1911	-0.5686	-0.59093	0.40388	-0.5266	-0.54156	-0.15024	-0.51056	-0.57753
32.9	9.06213	-0.52502	-0.56197	13.0429	-0.56572	-0.58766	0.39044	-0.52377	-0.53856	-0.15761	-0.50814	-0.57434
33	8.949	-0.52237	-0.55887	12.8963	-0.56286	-0.58443	0.37725	-0.52096	-0.5356	-0.16475	-0.50573	-0.57117
33.1	8.83724	-0.51974	-0.5558	12.7514	-0.56002	-0.58122	0.36432	-0.51816	-0.53265	-0.17169	-0.50333	-0.56803
33.2	8.72683	-0.51712	-0.55276	12.608	-0.5572	-0.57804	0.35165	-0.51539	-0.52973	-0.17842	-0.50094	-0.56492
33.3	8.61776	-0.51451	-0.54974	12.4662	-0.55439	-0.57488	0.33922	-0.51264	-0.52684	-0.18494	-0.49855	-0.56183
33.4	8.51002	-0.51193	-0.54675	12.3259	-0.55159	-0.57175	0.32704	-0.50991	-0.52397	-0.19127	-0.49618	-0.55877
33.5	8.40358	-0.50935	-0.54378	12.1872	-0.54881	-0.56864	0.31509	-0.5072	-0.52112	-0.19741	-0.49382	-0.55573
33.6	8.29843	-0.50679	-0.54083	12.0499	-0.54605	-0.56556	0.30338	-0.50451	-0.51829	-0.20336	-0.49146	-0.55272
33.7	8.19456	-0.50425	-0.53791	11.9142	-0.54331	-0.56251	0.2919	-0.50184	-0.51549	-0.20913	-0.48912	-0.54973
33.8	8.09194	-0.50172	-0.53501	11.78	-0.54058	-0.55947	0.28065	-0.49919	-0.51271	-0.21472	-0.48678	-0.54677
33.9	7.99058	-0.49921	-0.53213	11.6472	-0.53787	-0.55647	0.26962	-0.49656	-0.50996	-0.22013	-0.48446	-0.54382
34	7.89044	-0.49671	-0.52928	11.5159	-0.53517	-0.55349	0.25881	-0.49395	-0.50722	-0.22538	-0.48215	-0.54091
34.1	7.79152	-0.49422	-0.52645	11.386	-0.53249	-0.55053	0.24821	-0.49136	-0.50451	-0.23046	-0.47984	-0.53801
34.2	7.6938	-0.49175	-0.52365	11.2576	-0.52983	-0.54759	0.23783	-0.48878	-0.50182	-0.23538	-0.47755	-0.53514
34.3	7.59727	-0.4893	-0.52086	11.1305	-0.52718	-0.54468	0.22765	-0.48623	-0.49915	-0.24014	-0.47527	-0.5323
34.4	7.50191	-0.48686	-0.5181	11.0049	-0.52455	-0.54179	0.21767	-0.4837	-0.4965	-0.24474	-0.473	-0.52947
34.5	7.40771	-0.48443	-0.51536	10.8806	-0.52193	-0.53893	0.20789	-0.48118	-0.49387	-0.2492	-0.47074	-0.52667
34.6	7.31466	-0.48202	-0.51264	10.7577	-0.51933	-0.53608	0.19831	-0.47868	-0.49127	-0.25351	-0.46849	-0.52389
34.7	7.22274	-0.47963	-0.50994	10.6361	-0.51675	-0.53326	0.18892	-0.4762	-0.48868	-0.25768	-0.46625	-0.52113
34.8	7.13194	-0.47724	-0.50727	10.5159	-0.51418	-0.53046	0.17972	-0.47374	-0.48612	-0.26171	-0.46402	-0.5184
34.9	7.04224	-0.47488	-0.50461	10.397	-0.51163	-0.52769	0.1707	-0.4713	-0.48357	-0.2656	-0.4618	-0.51568
35	6.95363	-0.47253	-0.50198	10.2794	-0.5091	-0.52493	0.16187	-0.46888	-0.48105	-0.26936	-0.4596	-0.51299
35.1	6.86611	-0.47019	-0.49937	10.1631	-0.50658	-0.5222	0.15322	-0.46647	-0.47854	-0.273	-0.4574	-0.51032
35.2	6.77965	-0.46787	-0.49677	10.048	-0.50407	-0.51949	0.14474	-0.46408	-0.47605	-0.2765	-0.45522	-0.50767
35.3	6.69424	-0.46556	-0.4942	9.93428	-0.50159	-0.5168	0.13643	-0.46171	-0.47359	-0.27989	-0.45305	-0.50504
35.4	6.60987	-0.46327	-0.49165	9.82177	-0.49911	-0.51413	0.12829	-0.45935	-0.47114	-0.28315	-0.45089	-0.50243
35.5	6.52653	-0.46099	-0.48911	9.71049	-0.49666	-0.51148	0.12032	-0.45702	-0.46871	-0.2863	-0.44874	-0.49984
35.6	6.44421	-0.45872	-0.4866	9.60044	-0.49422	-0.50885	0.1125	-0.4547	-0.4663	-0.28933	-0.44661	-0.49727
35.7	6.36289	-0.45647	-0.48411	9.49159	-0.49179	-0.50624	0.10485	-0.45239	-0.46391	-0.29226	-0.44448	-0.49472
35.8	6.28256	-0.45424	-0.48163	9.38395	-0.48938	-0.50365	0.09736	-0.45011	-0.46154	-0.29507	-0.44237	-0.49219
35.9	6.20321	-0.45201	-0.47917	9.27749	-0.48699	-0.50108	0.09002	-0.44784	-0.45918	-0.29778	-0.44027	-0.48967
36	6.12483	-0.44981	-0.47674	9.1722	-0.48461	-0.49854	0.08283	-0.44559	-0.45685	-0.30039	-0.43818	-0.48718
36.1	6.04741	-0.44761	-0.47432	9.06807	-0.48224	-0.49601	0.07579	-0.44335	-0.45453	-0.3029	-0.4361	-0.48471
36.2	5.97093	-0.44543	-0.47192	8.96509	-0.47989	-0.4935	0.0689	-0.44113	-0.45223	-0.30531	-0.43403	-0.48226
36.3	5.89539	-0.44327	-0.46953	8.86325	-0.47756	-0.491	0.06215	-0.43892	-0.44994	-0.30762	-0.43198	-0.47982
36.4	5.82077	-0.44112	-0.46717	8.76253	-0.47524	-0.48853	0.05554	-0.43674	-0.44768	-0.30984	-0.42993	-0.4774
36.5	5.74706	-0.43898	-0.46482	8.66292	-0.47294	-0.48608	0.04907	-0.43456	-0.44543	-0.31197	-0.4279	-0.475
36.6	5.67425	-0.43686	-0.46249	8.56441	-0.47065	-0.48364	0.04273	-0.43241	-0.4432	-0.31402	-0.42588	-0.47262
36.7	5.60233	-0.43475	-0.46018	8.46699	-0.46838	-0.48122	0.03652	-0.43026	-0.44098	-0.31598	-0.42387	-0.47026
36.8	5.5313	-0.43265	-0.45789	8.37064	-0.46612	-0.47883	0.03045	-0.42814	-0.43878	-0.31785	-0.42187	-0.46792
36.9	5.46112	-0.43057	-0.45561	8.27535	-0.46387	-0.47644	0.0245	-0.42603	-0.4366	-0.31964	-0.41989	-0.46559
37	5.39181	-0.4285	-0.45335	8.18112	-0.46164	-0.47408	0.01868	-0.42393	-0.43443	-0.32136	-0.41791	-0.46328
37.1	5.32335	-0.42644	-0.45111	8.08793	-0.45943	-0.47174	0.01299	-0.42185	-0.43228	-0.323	-0.41595	-0.46099
37.2	5.25572	-0.4244	-0.44888	7.99577	-0.45723	-0.46941	0.00741	-0.41979	-0.43015	-0.32456	-0.414	-0.45871
37.3	5.18892	-0.42237	-0.44667	7.90463	-0.45504	-0.4671	0.00195	-0.41774	-0.42803	-0.32604	-0.41206	-0.45645
37.4	5.12294	-0.42035	-0.44448	7.8145	-0.45287	-0.4648	-0.00339	-0.4157	-0.42593	-0.32746	-0.41013	-0.45421
37.5	5.05777	-0.41835	-0.4423	7.72536	-0.45071	-0.46252	-0.00861	-0.41368	-0.42384	-0.32881	-0.40821	-0.45198
37.6	4.99339	-0.41636	-0.44014	7.63721	-0.44856	-0.46026	-0.01373	-0.41167	-0.42177	-0.33009	-0.40631	-0.44977
37.7	4.92981	-0.41438	-0.43799	7.55003	-0.44643	-0.45802	-0.01873	-0.40968	-0.41971	-0.3313	-0.40441	-0.44758
37.8	4.867	-0.41242	-0.43586	7.46382	-0.44432	-0.45579	-0.02363	-0.4077	-0.41767	-0.33245	-0.40253	-0.4454
37.9	4.80496	-0.41047	-0.43375	7.37857	-0.44221	-0.45358	-0.02842	-0.40573	-0.41564	-0.33354	-0.40066	-0.44324
38	4.74368	-0.40853	-0.43165	7.29426	-0.44013	-0.45139	-0.0331	-0.40378	-0.41363	-0.33456	-0.3988	-0.4411
38.1	4.68316	-0.4066	-0.42956	7.21088	-0.43805	-0.44921	-0.03768	-0.40184	-0.41164	-0.33553	-0.39695	-0.43897
38.2	4.62337	-0.40469	-0.42749	7.12842	-0.43599	-0.44704	-0.04217	-0.39992	-0.40965	-0.33644	-0.39511	-0.43685
38.3	4.56432	-0.40279	-0.42544	7.04688	-0.43394	-0.44489	-0.04655	-0.39801	-0.40768	-0.33729	-0.39328	-0.43475
38.4	4.506	-0.4009	-0.4234	6.96625	-0.43191	-0.44276	-0.05084	-0.39611	-0.40573	-0.33809	-0.39147	-0.43267
38.5	4.44839	-0.39902	-0.42138	6.8865	-0.42988	-0.44064	-0.05503	-0.39423	-0.40379	-0.33883	-0.38966	-0.4306
38.6	4.39148	-0.39716	-0.41937	6.80765	-0.42788	-0.43854	-0.05913	-0.39236	-0.40186	-0.33952	-0.38787	-0.42854
38.7	4.33528	-0.3953	-0.41737	6.72966	-0.42588	-0.43646	-0.06313	-0.3905	-0.39995	-0.34017	-0.38609	-0.4265
38.8	4.27977	-0.39346	-0.41539	6.65255	-0.4239	-0.43438	-0.06705	-0.38866	-0.39805	-0.34076	-0.38431	-0.42448
38.9	4.22493	-0.39164	-0.41342	6.57628	-0.42193	-0.43233	-0.07088	-0.38683	-0.39617	-0.34131	-0.38255	-0.42247
39	4.17078	-0.38982	-0.41147	6.50087	-0.41997	-0.43028	-0.07463	-0.38501	-0.39429	-0.3418	-0.3808	-0.42047
39.1	4.11728	-0.38802	-0.40953	6.42629	-0.41803	-0.42825	-0.07828	-0.3832	-0.39243	-0.34226	-0.37906	-0.41849
39.2	4.06445	-0.38622	-0.4076	6.35254	-0.4161	-0.42624	-0.08186	-0.38141	-0.39059	-0.34267	-0.37733	-0.41652
39.3	4.01226	-0.38444	-0.40569	6.27961	-0.41418	-0.42424	-0.08535	-0.37962	-0.38876	-0.34303	-0.37562	-0.41457
39.4	3.96072	-0.38267	-0.40379	6.20749	-0.41227	-0.42226	-0.08877	-0.37786	-0.38694	-0.34336	-0.37391	-0.41263
39.5	3.9098	-0.38092	-0.40191	6.13617	-0.41038	-0.42028	-0.0921	-0.3761	-0.38513	-0.34364	-0.37221	-0.4107
39.6	3.85952	-0.37917	-0.40003	6.06565	-0.4085	-0.41833	-0.09536	-0.37435	-0.38334	-0.34389	-0.37052	-0.40879
39.7	3.80985	-0.37743	-0.39817	5.99591	-0.40663	-0.41638	-0.09854	-0.37262	-0.38155	-0.3441	-0.36885	-0.40689
39.8	3.7608	-0.37571	-0.39633	5.92694	-0.40477	-0.41445	-0.10165	-0.3709	-0.37978	-0.34427	-0.36718	-0.405
39.9	3.71235	-0.374	-0.39449	5.85874	-0.40293	-0.41253	-0.10469	-0.36919	-0.37803	-0.3444	-0.36553	-0.40313
40	3.66449	-0.3723	-0.39267	5.7913	-0.4011	-0.41063	-0.10765	-0.36749	-0.37628	-0.3445	-0.36388	-0.40126
40.1	3.61723	-0.37061	-0.39087	5.72461	-0.39928	-0.40874	-0.11054	-0.36581	-0.37455	-0.34456	-0.36224	-0.39942
40.2	3.57055	-0.36893	-0.38907	5.65866	-0.39747	-0.40686	-0.11337	-0.36413	-0.37283	-0.34459	-0.36062	-0.39758
40.3	3.52444	-0.36726	-0.38729	5.59345	-0.39567	-0.405	-0.11613	-0.36247	-0.37112	-0.34459	-0.359	-0.39576
40.4	3.4789	-0.3656	-0.38552	5.52897	-0.39388	-0.40314	-0.11882	-0.36082	-0.36942	-0.34456	-0.3574	-0.39395
40.5	3.43392	-0.36395	-0.38376	5.4652	-0.39211	-0.4013	-0.12145	-0.35917	-0.36774	-0.3445	-0.3558	-0.39215
40.6	3.38949	-0.36232	-0.38201	5.40214	-0.39035	-0.39948	-0.12401	-0.35754	-0.36606	-0.34441	-0.35422	-0.39037
40.7	3.34562	-0.36069	-0.38027	5.33978	-0.3886	-0.39766	-0.12651	-0.35593	-0.3644	-0.34428	-0.35264	-0.38859
40.8	3.30228	-0.35908	-0.37855	5.27812	-0.38686	-0.39586	-0.12895	-0.35432	-0.36275	-0.34414	-0.35108	-0.38683
40.9	3.25948	-0.35747	-0.37684	5.21715	-0.38513	-0.39407	-0.13133	-0.35272	-0.36111	-0.34396	-0.34952	-0.38508
41	3.21721	-0.35588	-0.37514	5.15686	-0.38341	-0.39229	-0.13365	-0.35113	-0.35948	-0.34376	-0.34797	-0.38335
41.1	3.17546	-0.35429	-0.37345	5.09724	-0.3817	-0.39053	-0.13591	-0.34956	-0.35786	-0.34353	-0.34644	-0.38162
41.2	3.13422	-0.35272	-0.37177	5.03828	-0.38001	-0.38877	-0.13811	-0.34799	-0.35625	-0.34328	-0.34491	-0.37991
41.3	3.09349	-0.35116	-0.37011	4.97999	-0.37832	-0.38703	-0.14026	-0.34644	-0.35466	-0.343	-0.34339	-0.3782
41.4	3.05327	-0.3496	-0.36845	4.92234	-0.37665	-0.3853	-0.14236	-0.34489	-0.35307	-0.3427	-0.34188	-0.37651
41.5	3.01354	-0.34806	-0.36681	4.86534	-0.37498	-0.38358	-0.1444	-0.34336	-0.3515	-0.34238	-0.34038	-0.37483
41.6	2.97431	-0.34652	-0.36518	4.80897	-0.37333	-0.38188	-0.14639	-0.34183	-0.34993	-0.34203	-0.33889	-0.37317
41.7	2.93556	-0.345	-0.36356	4.75323	-0.37169	-0.38018	-0.14833	-0.34032	-0.34838	-0.34167	-0.33741	-0.37151
41.8	2.89728	-0.34348	-0.36195	4.69812	-0.37006	-0.3785	-0.15021	-0.33881	-0.34684	-0.34128	-0.33594	-0.36986
41.9	2.85948	-0.34198	-0.36035	4.64362	-0.36844	-0.37682	-0.15205	-0.33732	-0.3453	-0.34088	-0.33448	-0.36823
42	2.82215	-0.34048	-0.35876	4.58973	-0.36683	-0.37516	-0.15384	-0.33583	-0.34378	-0.34045	-0.33303	-0.3666
42.1	2.78528	-0.339	-0.35718	4.53644	-0.36522	-0.37351	-0.15558	-0.33436	-0.34227	-0.34001	-0.33158	-0.36499
42.2	2.74886	-0.33752	-0.35561	4.48375	-0.36363	-0.37187	-0.15727	-0.33289	-0.34076	-0.33954	-0.33015	-0.36339
42.3	2.7129	-0.33605	-0.35405	4.43164	-0.36205	-0.37024	-0.15892	-0.33144	-0.33927	-0.33906	-0.32872	-0.3618
42.4	2.67738	-0.3346	-0.3525	4.38012	-0.36048	-0.36862	-0.16053	-0.32999	-0.33779	-0.33857	-0.3273	-0.36021
42.5	2.6423	-0.33315	-0.35097	4.32918	-0.35892	-0.36701	-0.16209	-0.32856	-0.33631	-0.33805	-0.32589	-0.35864
42.6	2.60766	-0.33171	-0.34944	4.2788	-0.35737	-0.36542	-0.1636	-0.32713	-0.33485	-0.33753	-0.32449	-0.35708
42.7	2.57344	-0.33028	-0.34792	4.22899	-0.35583	-0.36383	-0.16508	-0.32571	-0.3334	-0.33698	-0.3231	-0.35553
42.8	2.53965	-0.32886	-0.34641	4.17974	-0.3543	-0.36225	-0.16651	-0.3243	-0.33195	-0.33642	-0.32172	-0.35399
42.9	2.50627	-0.32744	-0.34491	4.13104	-0.35278	-0.36069	-0.1679	-0.3229	-0.33052	-0.33585	-0.32034	-0.35246
43	2.47331	-0.32604	-0.34343	4.08288	-0.35127	-0.35913	-0.16925	-0.32151	-0.32909	-0.33526	-0.31897	-0.35094
43.1	2.44076	-0.32464	-0.34195	4.03526	-0.34976	-0.35758	-0.17056	-0.32013	-0.32767	-0.33466	-0.31762	-0.34943
43.2	2.40861	-0.32326	-0.34048	3.98818	-0.34827	-0.35605	-0.17184	-0.31875	-0.32626	-0.33404	-0.31627	-0.34792
43.3	2.37686	-0.32188	-0.33902	3.94162	-0.34679	-0.35452	-0.17307	-0.31739	-0.32487	-0.33342	-0.31493	-0.34643
43.4	2.3455	-0.32051	-0.33757	3.89559	-0.34531	-0.353	-0.17427	-0.31603	-0.32348	-0.33278	-0.31359	-0.34495
43.5	2.31454	-0.31915	-0.33613	3.85007	-0.34385	-0.3515	-0.17544	-0.31469	-0.32209	-0.33213	-0.31227	-0.34348
43.6	2.28395	-0.3178	-0.3347	3.80506	-0.34239	-0.35	-0.17656	-0.31335	-0.32072	-0.33146	-0.31095	-0.34202
43.7	2.25375	-0.31646	-0.33327	3.76056	-0.34094	-0.34851	-0.17766	-0.31202	-0.31936	-0.33079	-0.30964	-0.34056
43.8	2.22392	-0.31512	-0.33186	3.71655	-0.3395	-0.34703	-0.17871	-0.31069	-0.318	-0.33011	-0.30834	-0.33912
43.9	2.19446	-0.31379	-0.33045	3.67304	-0.33807	-0.34556	-0.17974	-0.30938	-0.31666	-0.32941	-0.30705	-0.33768
44	2.16537	-0.31248	-0.32906	3.63002	-0.33665	-0.34411	-0.18073	-0.30808	-0.31532	-0.32871	-0.30576	-0.33626
44.1	2.13664	-0.31117	-0.32767	3.58748	-0.33524	-0.34265	-0.18169	-0.30678	-0.31399	-0.328	-0.30448	-0.33484
44.2	2.10826	-0.30986	-0.32629	3.54541	-0.33384	-0.34121	-0.18262	-0.30549	-0.31267	-0.32727	-0.30321	-0.33343
44.3	2.08024	-0.30857	-0.32492	3.50382	-0.33245	-0.33978	-0.18352	-0.30421	-0.31136	-0.32654	-0.30195	-0.33203
44.4	2.05257	-0.30728	-0.32356	3.4627	-0.33106	-0.33836	-0.18439	-0.30294	-0.31006	-0.3258	-0.3007	-0.33064
44.5	2.02524	-0.306	-0.32221	3.42203	-0.32968	-0.33694	-0.18523	-0.30167	-0.30876	-0.32506	-0.29945	-0.32926
44.6	1.99825	-0.30473	-0.32087	3.38183	-0.32831	-0.33554	-0.18603	-0.30042	-0.30747	-0.3243	-0.29821	-0.32789
44.7	1.97159	-0.30347	-0.31953	3.34207	-0.32695	-0.33414	-0.18682	-0.29917	-0.30619	-0.32354	-0.29698	-0.32652
44.8	1.94527	-0.30222	-0.31821	3.30277	-0.3256	-0.33276	-0.18757	-0.29793	-0.30492	-0.32277	-0.29575	-0.32516
44.9	1.91927	-0.30097	-0.31689	3.2639	-0.32426	-0.33138	-0.18829	-0.29669	-0.30366	-0.322	-0.29454	-0.32382
45	1.8936	-0.29973	-0.31558	3.22547	-0.32292	-0.33001	-0.18899	-0.29547	-0.3024	-0.32121	-0.29333	-0.32248
45.1	1.86825	-0.2985	-0.31427	3.18748	-0.32159	-0.32864	-0.18967	-0.29425	-0.30115	-0.32042	-0.29213	-0.32115
45.2	1.84321	-0.29727	-0.31298	3.14991	-0.32027	-0.32729	-0.19031	-0.29304	-0.29991	-0.31963	-0.29093	-0.31982
45.3	1.81849	-0.29605	-0.31169	3.11276	-0.31896	-0.32595	-0.19093	-0.29183	-0.29868	-0.31883	-0.28974	-0.31851
45.4	1.79407	-0.29484	-0.31041	3.07603	-0.31766	-0.32461	-0.19153	-0.29064	-0.29746	-0.31802	-0.28856	-0.3172
45.5	1.76996	-0.29364	-0.30914	3.03971	-0.31636	-0.32328	-0.1921	-0.28945	-0.29624	-0.31721	-0.28739	-0.3159
45.6	1.74615	-0.29244	-0.30788	3.00381	-0.31508	-0.32196	-0.19265	-0.28827	-0.29503	-0.3164	-0.28622	-0.31461
45.7	1.72263	-0.29126	-0.30663	2.9683	-0.3138	-0.32065	-0.19318	-0.28709	-0.29382	-0.31558	-0.28506	-0.31333
45.8	1.69941	-0.29008	-0.30538	2.9332	-0.31252	-0.31934	-0.19368	-0.28593	-0.29263	-0.31475	-0.28391	-0.31206
45.9	1.67648	-0.2889	-0.30414	2.89849	-0.31126	-0.31805	-0.19416	-0.28477	-0.29144	-0.31392	-0.28276	-0.31079
46	1.65383	-0.28773	-0.30291	2.86417	-0.31	-0.31676	-0.19462	-0.28361	-0.29026	-0.31309	-0.28162	-0.30953
46.1	1.63147	-0.28657	-0.30168	2.83024	-0.30875	-0.31548	-0.19506	-0.28247	-0.28909	-0.31225	-0.28049	-0.30828
46.2	1.60938	-0.28542	-0.30046	2.7967	-0.30751	-0.3142	-0.19548	-0.28133	-0.28792	-0.31141	-0.27936	-0.30704
46.3	1.58757	-0.28427	-0.29925	2.76352	-0.30627	-0.31294	-0.19587	-0.2802	-0.28676	-0.31056	-0.27824	-0.3058
46.4	1.56604	-0.28314	-0.29805	2.73073	-0.30505	-0.31168	-0.19625	-0.27907	-0.28561	-0.30972	-0.27713	-0.30457
46.5	1.54477	-0.282	-0.29686	2.6983	-0.30383	-0.31043	-0.19661	-0.27795	-0.28446	-0.30887	-0.27602	-0.30335
46.6	1.52377	-0.28088	-0.29567	2.66624	-0.30261	-0.30919	-0.19694	-0.27684	-0.28332	-0.30801	-0.27492	-0.30213
46.7	1.50303	-0.27976	-0.29449	2.63454	-0.30141	-0.30795	-0.19726	-0.27573	-0.28219	-0.30716	-0.27383	-0.30093
46.8	1.48255	-0.27865	-0.29331	2.6032	-0.30021	-0.30673	-0.19756	-0.27464	-0.28107	-0.3063	-0.27274	-0.29973
46.9	1.46232	-0.27754	-0.29215	2.57221	-0.29902	-0.30551	-0.19785	-0.27354	-0.27995	-0.30544	-0.27166	-0.29854
47	1.44235	-0.27644	-0.29099	2.54157	-0.29783	-0.30429	-0.19811	-0.27246	-0.27884	-0.30457	-0.27059	-0.29735
47.1	1.42263	-0.27535	-0.28983	2.51128	-0.29666	-0.30309	-0.19836	-0.27138	-0.27773	-0.30371	-0.26952	-0.29617
47.2	1.40315	-0.27426	-0.28869	2.48132	-0.29549	-0.30189	-0.19859	-0.27031	-0.27663	-0.30284	-0.26846	-0.295
47.3	1.38392	-0.27318	-0.28755	2.45171	-0.29432	-0.3007	-0.1988	-0.26924	-0.27554	-0.30197	-0.2674	-0.29384
47.4	1.36493	-0.27211	-0.28641	2.42243	-0.29316	-0.29951	-0.199	-0.26818	-0.27446	-0.3011	-0.26635	-0.29268
47.5	1.34618	-0.27104	-0.28529	2.39348	-0.29201	-0.29833	-0.19918	-0.26713	-0.27338	-0.30023	-0.26531	-0.29153
47.6	1.32766	-0.26998	-0.28417	2.36486	-0.29087	-0.29716	-0.19935	-0.26608	-0.27231	-0.29936	-0.26427	-0.29038
47.7	1.30938	-0.26892	-0.28306	2.33656	-0.28973	-0.296	-0.1995	-0.26504	-0.27124	-0.29849	-0.26324	-0.28925
47.8	1.29132	-0.26787	-0.28195	2.30859	-0.2886	-0.29484	-0.19963	-0.264	-0.27018	-0.29761	-0.26221	-0.28812
47.9	1.27349	-0.26683	-0.28085	2.28092	-0.28748	-0.29369	-0.19976	-0.26297	-0.26913	-0.29674	-0.2612	-0.28699
48	1.25588	-0.26579	-0.27976	2.25357	-0.28636	-0.29255	-0.19986	-0.26195	-0.26808	-0.29586	-0.26018	-0.28588
48.1	1.2385	-0.26476	-0.27867	2.22653	-0.28525	-0.29141	-0.19996	-0.26093	-0.26704	-0.29498	-0.25917	-0.28476
48.2	1.22133	-0.26374	-0.27759	2.1998	-0.28415	-0.29028	-0.20004	-0.25992	-0.266	-0.29411	-0.25817	-0.28366
48.3	1.20438	-0.26272	-0.27652	2.17337	-0.28305	-0.28916	-0.2001	-0.25891	-0.26497	-0.29323	-0.25718	-0.28256
48.4	1.18764	-0.2617	-0.27545	2.14724	-0.28196	-0.28804	-0.20016	-0.25791	-0.26395	-0.29235	-0.25618	-0.28147
48.5	1.17111	-0.2607	-0.27439	2.1214	-0.28087	-0.28693	-0.2002	-0.25692	-0.26293	-0.29147	-0.2552	-0.28039
48.6	1.15479	-0.25969	-0.27333	2.09585	-0.27979	-0.28583	-0.20023	-0.25593	-0.26192	-0.2906	-0.25422	-0.27931
48.7	1.13867	-0.2587	-0.27228	2.0706	-0.27872	-0.28473	-0.20024	-0.25495	-0.26091	-0.28972	-0.25325	-0.27823
48.8	1.12275	-0.25771	-0.27124	2.04563	-0.27765	-0.28364	-0.20025	-0.25397	-0.25991	-0.28884	-0.25228	-0.27717
48.9	1.10704	-0.25672	-0.2702	2.02094	-0.27659	-0.28255	-0.20024	-0.253	-0.25892	-0.28796	-0.25132	-0.27611
49	1.09152	-0.25575	-0.26917	1.99654	-0.27554	-0.28147	-0.20022	-0.25203	-0.25793	-0.28709	-0.25036	-0.27505
49.1	1.0762	-0.25477	-0.26814	1.9724	-0.27449	-0.2804	-0.20019	-0.25107	-0.25695	-0.28621	-0.24941	-0.274
49.2	1.06107	-0.2538	-0.26712	1.94855	-0.27345	-0.27934	-0.20015	-0.25012	-0.25597	-0.28534	-0.24846	-0.27296
49.3	1.04613	-0.25284	-0.26611	1.92496	-0.27241	-0.27827	-0.2001	-0.24917	-0.255	-0.28446	-0.24752	-0.27193
49.4	1.03138	-0.25188	-0.2651	1.90164	-0.27138	-0.27722	-0.20004	-0.24823	-0.25403	-0.28359	-0.24658	-0.2709
49.5	1.01682	-0.25093	-0.2641	1.87859	-0.27035	-0.27617	-0.19996	-0.24729	-0.25307	-0.28271	-0.24565	-0.26987
49.6	1.00244	-0.24999	-0.2631	1.85579	-0.26934	-0.27513	-0.19988	-0.24635	-0.25211	-0.28184	-0.24473	-0.26885
49.7	0.98824	-0.24905	-0.26211	1.83326	-0.26832	-0.27409	-0.19979	-0.24543	-0.25116	-0.28097	-0.24381	-0.26784
49.8	0.97422	-0.24811	-0.26112	1.81098	-0.26731	-0.27306	-0.19969	-0.2445	-0.25022	-0.2801	-0.24289	-0.26683
49.9	0.96037	-0.24718	-0.26014	1.78895	-0.26631	-0.27204	-0.19958	-0.24359	-0.24928	-0.27923	-0.24198	-0.26583
50	0.9467	-0.24625	-0.25917	1.76718	-0.26531	-0.27102	-0.19946	-0.24267	-0.24835	-0.27836	-0.24108	-0.26483
